# Supplementary material for: The chemical neighborhood of cells in a diffusion-limited system
Source: Front Microbiol. 2023 Apr 18;14:1155726. doi: 10.3389/fmicb.2023.1155726 (PMC10151505; doi:10.3389/fmicb.2023.1155726)
Supplement: Supplementary file 2 [file Data_Sheet_2.xlsx]

## Sheet: Convergence
dt (s)	change (mM)	log change	time steps	time (s)	center
0.01	0.005	-2.30103	1	0.01	22
0.01	0.001	-3	2466	24.66	17.94
0.01	0.0005	-3.30103	5187	51.87	16.03
0.01	0.0001	-4	20592	205.92	12.77
0.01	5e-05	-4.30103	35859	358.59	11.7
0.01	1e-05	-5	129679	1296.79	9.737
0.1	0.005	-2.30103	519	51.9	16.03
0.1	0.001	-3	2060	206	12.77
0.1	0.0005	-3.30103	3586	358.6	11.7
0.1	0.0001	-4	12968	1296.8	9.737
0.1	5e-05	-4.30103	22685	2268.5	9.059
0.1	1e-05	-5	80826	8082.6	7.815
1	0.005	-2.30103	359	359	11.7
1	0.001	-3	1297	1297	9.736
1	0.0005	-3.30103	2269	2269	9.058
1	0.0001	-4	8083	8083	7.815
1	5e-05	-4.30103	12116	12116	7.526
1	1e-05	-5	21826	21826	7.285
10	0.005	-2.30103	227	2270	9.055
10	0.001	-3	809	8090	7.814
10	0.0005	-3.30103	1212	12120	7.525
10	0.0001	-4	2182	21820	7.285
10	5e-05	-4.30103	2601	26010	7.254
10	1e-05	-5	3573	35730	7.23

## Sheet: Convergence - Space
N	Domain Side Length	DX	time steps	time (s)	center	dt=10, chng=.0001
15	1	0.0666667	2179	21790	9.553
25	1	0.04	2213	22130	8.329
35	1	0.0285714	2202	22020	7.695
45	1	0.0222222	2182	21820	7.285
55	1	0.0181818	2162	21620	6.989
28	0.5	0.0178571	749	7490	8.065
55	1	0.0181818	2162	21620	6.989
83	1.5	0.0180723	3580	35800	6.536
111	2	0.018018	4664	46640	6.322
139	2.5	0.0179856	5251	52510	6.234
165	3	0.0181818	5457	54570	6.22
				0
				0
				0
				0
				0
				0
				0
				0
				0
				0
				0
				0
				0
				0
				0

## Sheet: 4 - line
22	22	22	22	22	22	22	22	22	22	22	22	22	22	22	22	22	22	22	22	22	22	22	22	22	22	22	22	22	22	22	22	22	22	22	22	22	22	22	22	22	22	22	22	22	22	22	22	22	22
22	21.9994	21.9988	21.9982	21.9975	21.9969	21.9963	21.9956	21.995	21.9943	21.9936	21.9929	21.9921	21.9914	21.9906	21.9898	21.989	21.9882	21.9873	21.9864	21.9855	21.9846	21.9836	21.9826	21.9816	21.9806	21.9796	21.9785	21.9775	21.9764	21.9753	21.9742	21.9731	21.972	21.971	21.9699	21.9689	21.9678	21.9668	21.9658	21.9649	21.964	21.9631	21.9623	21.9616	21.9608	21.9602	21.9596	21.9591	21.9586
22	21.9988	21.9976	21.9963	21.9951	21.9938	21.9925	21.9912	21.9899	21.9886	21.9872	21.9857	21.9843	21.9828	21.9812	21.9796	21.978	21.9763	21.9745	21.9728	21.9709	21.9691	21.9671	21.9652	21.9632	21.9611	21.959	21.9569	21.9548	21.9526	21.9505	21.9483	21.9461	21.944	21.9418	21.9397	21.9376	21.9355	21.9335	21.9315	21.9296	21.9278	21.9261	21.9244	21.9229	21.9215	21.9201	21.919	21.9179	21.917
22	21.9982	21.9963	21.9945	21.9926	21.9907	21.9888	21.9868	21.9848	21.9828	21.9807	21.9785	21.9763	21.9741	21.9717	21.9693	21.9668	21.9643	21.9617	21.959	21.9562	21.9534	21.9505	21.9476	21.9445	21.9415	21.9383	21.9351	21.9319	21.9287	21.9254	21.9221	21.9189	21.9156	21.9123	21.9091	21.9059	21.9028	21.8998	21.8968	21.8939	21.8912	21.8886	21.8861	21.8838	21.8816	21.8796	21.8778	21.8763	21.8749
22	21.9975	21.9951	21.9926	21.9901	21.9876	21.985	21.9824	21.9797	21.9769	21.9741	21.9713	21.9683	21.9653	21.9621	21.9589	21.9556	21.9522	21.9487	21.9451	21.9414	21.9376	21.9337	21.9297	21.9257	21.9215	21.9173	21.9131	21.9087	21.9044	21.9	21.8956	21.8912	21.8868	21.8824	21.8781	21.8738	21.8696	21.8655	21.8615	21.8577	21.854	21.8505	21.8471	21.844	21.8411	21.8384	21.836	21.8339	21.832
22	21.9969	21.9938	21.9907	21.9876	21.9844	21.9811	21.9778	21.9745	21.971	21.9675	21.9639	21.9602	21.9563	21.9524	21.9483	21.9442	21.9399	21.9355	21.9309	21.9263	21.9215	21.9166	21.9116	21.9065	21.9013	21.896	21.8906	21.8851	21.8796	21.8741	21.8685	21.863	21.8574	21.8519	21.8464	21.841	21.8357	21.8306	21.8255	21.8207	21.816	21.8115	21.8073	21.8034	21.7997	21.7963	21.7933	21.7905	21.7882
22	21.9963	21.9925	21.9888	21.985	21.9811	21.9772	21.9732	21.9692	21.965	21.9607	21.9564	21.9519	21.9472	21.9425	21.9376	21.9325	21.9273	21.922	21.9165	21.9109	21.9051	21.8992	21.8931	21.8869	21.8806	21.8741	21.8676	21.861	21.8543	21.8476	21.8409	21.8341	21.8273	21.8206	21.814	21.8074	21.801	21.7947	21.7886	21.7827	21.777	21.7716	21.7664	21.7616	21.7571	21.753	21.7493	21.746	21.7431
22	21.9956	21.9912	21.9868	21.9823	21.9778	21.9732	21.9685	21.9638	21.9589	21.9538	21.9487	21.9434	21.938	21.9324	21.9266	21.9206	21.9145	21.9082	21.9018	21.8951	21.8883	21.8813	21.8741	21.8668	21.8594	21.8518	21.8441	21.8362	21.8284	21.8204	21.8124	21.8044	21.7964	21.7885	21.7806	21.7729	21.7652	21.7578	21.7505	21.7435	21.7368	21.7303	21.7242	21.7185	21.7132	21.7083	21.7039	21.7	21.6966
22	21.995	21.9899	21.9848	21.9797	21.9744	21.9691	21.9637	21.9582	21.9526	21.9468	21.9409	21.9348	21.9285	21.922	21.9153	21.9085	21.9014	21.8941	21.8866	21.8789	21.871	21.8629	21.8547	21.8462	21.8375	21.8287	21.8198	21.8108	21.8016	21.7924	21.7831	21.7738	21.7645	21.7553	21.7462	21.7371	21.7283	21.7196	21.7111	21.703	21.6951	21.6876	21.6805	21.6739	21.6677	21.662	21.6569	21.6523	21.6483
22	21.9943	21.9885	21.9827	21.9769	21.971	21.965	21.9588	21.9526	21.9462	21.9396	21.9328	21.9259	21.9187	21.9114	21.9038	21.896	21.8879	21.8796	21.8711	21.8623	21.8533	21.8441	21.8346	21.8249	21.8151	21.805	21.7948	21.7844	21.774	21.7634	21.7528	21.7422	21.7315	21.721	21.7105	21.7001	21.6899	21.68	21.6703	21.6609	21.6519	21.6433	21.6351	21.6274	21.6203	21.6138	21.6079	21.6026	21.598
22	21.9936	21.9871	21.9806	21.9741	21.9674	21.9607	21.9538	21.9467	21.9395	21.9322	21.9246	21.9167	21.9087	21.9004	21.8919	21.8831	21.874	21.8647	21.8551	21.8452	21.835	21.8246	21.8139	21.803	21.7918	21.7805	21.7689	21.7572	21.7453	21.7334	21.7214	21.7093	21.6973	21.6853	21.6734	21.6616	21.65	21.6387	21.6277	21.6171	21.6068	21.597	21.5877	21.579	21.5709	21.5634	21.5567	21.5507	21.5455
22	21.9929	21.9857	21.9785	21.9712	21.9638	21.9563	21.9486	21.9408	21.9327	21.9245	21.9161	21.9074	21.8984	21.8892	21.8796	21.8698	21.8597	21.8492	21.8385	21.8274	21.8161	21.8044	21.7925	21.7802	21.7677	21.755	21.7421	21.7289	21.7156	21.7022	21.6887	21.6751	21.6616	21.6481	21.6347	21.6215	21.6084	21.5957	21.5833	21.5713	21.5597	21.5486	21.5381	21.5283	21.5191	21.5107	21.5031	21.4963	21.4904
22	21.9921	21.9842	21.9762	21.9682	21.96	21.9517	21.9433	21.9346	21.9257	21.9166	21.9073	21.8977	21.8878	21.8775	21.867	21.8561	21.8449	21.8333	21.8214	21.8091	21.7965	21.7835	21.7703	21.7567	21.7428	21.7286	21.7142	21.6995	21.6847	21.6697	21.6547	21.6395	21.6244	21.6093	21.5943	21.5795	21.565	21.5507	21.5368	21.5233	21.5103	21.4979	21.4862	21.4751	21.4648	21.4553	21.4468	21.4392	21.4325
22	21.9914	21.9827	21.9739	21.9651	21.9562	21.947	21.9378	21.9283	21.9185	21.9085	21.8983	21.8877	21.8768	21.8655	21.8539	21.8419	21.8296	21.8168	21.8037	21.7901	21.7762	21.7619	21.7472	21.7322	21.7168	21.7011	21.6851	21.6689	21.6525	21.6359	21.6192	21.6024	21.5855	21.5688	21.5521	21.5356	21.5194	21.5035	21.488	21.473	21.4585	21.4447	21.4315	21.4192	21.4077	21.3971	21.3875	21.379	21.3716
22	21.9906	21.9811	21.9716	21.9619	21.9522	21.9422	21.9321	21.9217	21.9111	21.9002	21.8889	21.8774	21.8654	21.8531	21.8404	21.8273	21.8137	21.7997	21.7853	21.7704	21.7551	21.7394	21.7233	21.7067	21.6898	21.6725	21.6549	21.637	21.6189	21.6006	21.5821	21.5635	21.5449	21.5263	21.5079	21.4896	21.4716	21.454	21.4368	21.4201	21.404	21.3886	21.374	21.3602	21.3474	21.3357	21.325	21.3155	21.3072
22	21.9898	21.9795	21.9691	21.9587	21.9481	21.9373	21.9262	21.915	21.9034	21.8915	21.8793	21.8667	21.8537	21.8403	21.8264	21.8121	21.7973	21.782	21.7663	21.75	21.7333	21.7161	21.6984	21.6803	21.6617	21.6427	21.6234	21.6037	21.5838	21.5636	21.5433	21.5228	21.5023	21.4819	21.4615	21.4414	21.4215	21.402	21.3829	21.3644	21.3466	21.3296	21.3133	21.2981	21.2839	21.2708	21.2589	21.2484	21.2392
22	21.9889	21.9778	21.9666	21.9553	21.9438	21.9321	21.9202	21.908	21.8955	21.8826	21.8693	21.8557	21.8416	21.827	21.8119	21.7964	21.7803	21.7637	21.7465	21.7288	21.7106	21.6918	21.6725	21.6527	21.6324	21.6117	21.5905	21.569	21.5472	21.5251	21.5027	21.4803	21.4578	21.4352	21.4128	21.3906	21.3687	21.3472	21.3262	21.3058	21.2861	21.2673	21.2493	21.2324	21.2167	21.2022	21.1891	21.1774	21.1672
22	21.9881	21.9761	21.964	21.9518	21.9394	21.9268	21.914	21.9008	21.8873	21.8734	21.8591	21.8443	21.829	21.8133	21.797	21.7801	21.7627	21.7446	21.726	21.7068	21.687	21.6666	21.6456	21.624	21.6019	21.5793	21.5563	21.5328	21.5089	21.4847	21.4603	21.4357	21.411	21.3863	21.3617	21.3373	21.3133	21.2896	21.2665	21.244	21.2223	21.2015	21.1817	21.1631	21.1457	21.1297	21.1151	21.1022	21.0909
22	21.9872	21.9743	21.9614	21.9482	21.9349	21.9214	21.9076	21.8934	21.8788	21.8639	21.8484	21.8325	21.8161	21.7991	21.7815	21.7633	21.7444	21.7249	21.7048	21.684	21.6625	21.6404	21.6176	21.5942	21.5702	21.5456	21.5205	21.4949	21.4689	21.4425	21.4158	21.389	21.362	21.335	21.308	21.2813	21.2549	21.2289	21.2035	21.1788	21.1549	21.132	21.1102	21.0896	21.0705	21.0528	21.0367	21.0224	21.01
22	21.9863	21.9725	21.9586	21.9446	21.9303	21.9158	21.9009	21.8857	21.8701	21.8541	21.8375	21.8204	21.8027	21.7844	21.7655	21.7458	21.7255	21.7045	21.6828	21.6603	21.6371	21.6132	21.5885	21.5631	21.5371	21.5104	21.4832	21.4554	21.4271	21.3984	21.3693	21.34	21.3106	21.2811	21.2516	21.2224	21.1935	21.165	21.1371	21.11	21.0838	21.0586	21.0346	21.0119	20.9908	20.9713	20.9536	20.9378	20.9241
22	21.9853	21.9706	21.9558	21.9408	21.9255	21.91	21.8941	21.8779	21.8612	21.844	21.8262	21.8079	21.7889	21.7693	21.7489	21.7278	21.706	21.6834	21.66	21.6358	21.6107	21.5849	21.5583	21.5309	21.5027	21.4738	21.4443	21.4141	21.3834	21.3522	21.3207	21.2888	21.2567	21.2245	21.1924	21.1605	21.1288	21.0977	21.0671	21.0374	21.0086	20.9809	20.9546	20.9297	20.9064	20.885	20.8655	20.848	20.8328
22	21.9844	21.9687	21.9529	21.9369	21.9206	21.9041	21.8871	21.8698	21.8519	21.8336	21.8146	21.795	21.7747	21.7536	21.7319	21.7093	21.6858	21.6616	21.6364	21.6104	21.5834	21.5556	21.5269	21.4974	21.467	21.4358	21.4038	21.3712	21.3379	21.3041	21.2698	21.2351	21.2002	21.1652	21.1302	21.0954	21.0608	21.0268	20.9934	20.9608	20.9292	20.8989	20.8699	20.8426	20.817	20.7934	20.7719	20.7527	20.7359
22	21.9834	21.9667	21.9499	21.9329	21.9156	21.898	21.88	21.8615	21.8425	21.8229	21.8026	21.7817	21.76	21.7376	21.7143	21.6901	21.665	21.639	21.612	21.5841	21.5552	21.5253	21.4944	21.4626	21.4298	21.3962	21.3617	21.3264	21.2904	21.2538	21.2166	21.179	21.1411	21.103	21.0649	21.027	20.9893	20.9521	20.9156	20.88	20.8454	20.8121	20.7804	20.7503	20.7222	20.6962	20.6726	20.6514	20.633
22	21.9824	21.9647	21.9469	21.9288	21.9105	21.8917	21.8726	21.853	21.8327	21.8119	21.7904	21.7681	21.745	21.721	21.6962	21.6703	21.6435	21.6157	21.5869	21.5569	21.5259	21.4939	21.4607	21.4265	21.3913	21.355	21.3179	21.2798	21.2409	21.2013	21.1611	21.1204	21.0793	21.0379	20.9965	20.9552	20.9141	20.8736	20.8337	20.7947	20.7569	20.7205	20.6857	20.6527	20.6218	20.5932	20.5672	20.5439	20.5235
22	21.9814	21.9626	21.9437	21.9246	21.9052	21.8853	21.8651	21.8442	21.8228	21.8006	21.7778	21.7541	21.7295	21.704	21.6776	21.65	21.6215	21.5918	21.5609	21.529	21.4958	21.4614	21.4259	21.3892	21.3514	21.3124	21.2724	21.2314	21.1895	21.1467	21.1032	21.0592	21.0146	20.9698	20.9248	20.8799	20.8352	20.791	20.7475	20.7049	20.6636	20.6236	20.5855	20.5493	20.5153	20.4839	20.4553	20.4296	20.4072
22	21.9803	21.9605	21.9405	21.9203	21.8998	21.8788	21.8573	21.8353	21.8126	21.7891	21.7649	21.7398	21.7137	21.6866	21.6585	21.6292	21.5988	21.5672	21.5343	21.5001	21.4647	21.428	21.39	21.3506	21.3101	21.2682	21.2253	21.1811	21.136	21.0899	21.043	20.9953	20.9471	20.8986	20.8498	20.8009	20.7524	20.7042	20.6568	20.6103	20.5651	20.5214	20.4796	20.4398	20.4026	20.368	20.3365	20.3082	20.2835
22	21.9792	21.9584	21.9373	21.916	21.8943	21.8722	21.8495	21.8262	21.8022	21.7774	21.7517	21.7251	21.6975	21.6688	21.6389	21.6079	21.5755	21.5419	21.5069	21.4705	21.4327	21.3935	21.3529	21.3109	21.2674	21.2226	21.1765	21.1291	21.0805	21.0309	20.9803	20.9289	20.8768	20.8242	20.7713	20.7183	20.6655	20.6131	20.5614	20.5107	20.4613	20.4135	20.3676	20.3241	20.2831	20.2451	20.2104	20.1793	20.152
22	21.9781	21.9562	21.934	21.9116	21.8887	21.8654	21.8415	21.8169	21.7916	21.7654	21.7383	21.7102	21.681	21.6506	21.619	21.586	21.5518	21.516	21.4788	21.4402	21.3999	21.3582	21.3148	21.2699	21.2235	21.1755	21.1261	21.0753	21.0231	20.9697	20.9152	20.8598	20.8035	20.7467	20.6894	20.632	20.5746	20.5176	20.4613	20.406	20.352	20.2997	20.2495	20.2017	20.1567	20.1149	20.0767	20.0423	20.0122
22	21.977	21.9539	21.9307	21.9071	21.883	21.8585	21.8334	21.8075	21.7808	21.7533	21.7247	21.695	21.6642	21.6321	21.5986	21.5638	21.5275	21.4896	21.4502	21.4091	21.3663	21.3219	21.2757	21.2279	21.1783	21.127	21.0742	21.0197	20.9638	20.9064	20.8478	20.7881	20.7274	20.666	20.604	20.5418	20.4795	20.4176	20.3563	20.2959	20.237	20.1798	20.1247	20.0723	20.0228	19.9768	19.9347	19.8968	19.8636
22	21.9759	21.9517	21.9273	21.9025	21.8773	21.8516	21.8252	21.798	21.7699	21.7409	21.7109	21.6796	21.6471	21.6132	21.578	21.5412	21.5028	21.4627	21.4209	21.3774	21.332	21.2848	21.2357	21.1847	21.1319	21.0772	21.0207	20.9625	20.9026	20.841	20.7781	20.7138	20.6485	20.5822	20.5152	20.4478	20.3803	20.313	20.2462	20.1805	20.1161	20.0535	19.9931	19.9356	19.8812	19.8306	19.7841	19.7423	19.7056
22	21.9748	21.9494	21.9239	21.8979	21.8715	21.8445	21.8168	21.7883	21.7589	21.7285	21.6969	21.664	21.6298	21.5942	21.557	21.5182	21.4776	21.4353	21.3912	21.3451	21.297	21.2469	21.1948	21.1407	21.0844	21.0262	20.9659	20.9037	20.8396	20.7737	20.7061	20.6371	20.5667	20.4952	20.4229	20.35	20.2768	20.2037	20.1311	20.0594	19.9891	19.9206	19.8545	19.7913	19.7315	19.6757	19.6245	19.5783	19.5376
22	21.9736	21.9472	21.9204	21.8933	21.8657	21.8375	21.8085	21.7786	21.7478	21.7159	21.6828	21.6483	21.6124	21.5749	21.5358	21.4949	21.4522	21.4076	21.361	21.3123	21.2615	21.2084	21.1532	21.0957	21.036	20.974	20.9098	20.8434	20.7749	20.7044	20.632	20.5579	20.4823	20.4053	20.3272	20.2484	20.1691	20.0898	20.0108	19.9327	19.8559	19.781	19.7085	19.639	19.5733	19.5117	19.4551	19.404	19.359
22	21.9725	21.9449	21.917	21.8887	21.8598	21.8304	21.8001	21.7689	21.7367	21.7033	21.6686	21.6324	21.5948	21.5555	21.5144	21.4715	21.4266	21.3796	21.3305	21.2791	21.2254	21.1694	21.1109	21.05	20.9867	20.9208	20.8525	20.7818	20.7088	20.6334	20.556	20.4765	20.3952	20.3124	20.2282	20.1431	20.0573	19.9712	19.8854	19.8003	19.7164	19.6344	19.5549	19.4786	19.4061	19.3382	19.2756	19.219	19.169
22	21.9714	21.9426	21.9135	21.884	21.854	21.8233	21.7917	21.7591	21.7255	21.6906	21.6543	21.6166	21.5771	21.536	21.4929	21.4479	21.4007	21.3514	21.2997	21.2456	21.189	21.1299	21.0682	21.0037	20.9366	20.8668	20.7943	20.719	20.6412	20.5608	20.478	20.393	20.3058	20.2167	20.1261	20.0342	19.9414	19.8481	19.7548	19.6621	19.5705	19.4808	19.3936	19.3096	19.2297	19.1547	19.0854	19.0225	18.967
22	21.9702	21.9403	21.9101	21.8794	21.8482	21.8162	21.7833	21.7494	21.7143	21.678	21.6401	21.6007	21.5595	21.5165	21.4714	21.4243	21.3748	21.3231	21.2688	21.2119	21.1524	21.0901	21.025	20.957	20.886	20.8121	20.7352	20.6553	20.5725	20.4869	20.3985	20.3075	20.2141	20.1185	20.021	19.9218	19.8215	19.7204	19.6191	19.5182	19.4182	19.3199	19.2242	19.1318	19.0436	18.9606	18.8838	18.8139	18.752
22	21.9691	21.938	21.9067	21.8748	21.8424	21.8092	21.775	21.7397	21.7033	21.6654	21.626	21.5849	21.5419	21.497	21.45	21.4007	21.349	21.2947	21.2379	21.1782	21.1157	21.0502	20.9816	20.9099	20.835	20.7569	20.6755	20.5908	20.5029	20.4118	20.3176	20.2204	20.1204	20.0179	19.9131	19.8063	19.698	19.5885	19.4785	19.3686	19.2594	19.1518	19.0467	18.9449	18.8475	18.7556	18.6702	18.5924	18.5234
22	21.968	21.9358	21.9033	21.8703	21.8367	21.8022	21.7668	21.7302	21.6923	21.6529	21.612	21.5692	21.5245	21.4777	21.4287	21.3772	21.3232	21.2666	21.207	21.1446	21.079	21.0103	20.9382	20.8628	20.7838	20.7014	20.6153	20.5257	20.4325	20.3358	20.2355	20.1319	20.0251	19.9153	19.8028	19.6878	19.5709	19.4525	19.3331	19.2135	19.0943	18.9765	18.8609	18.7488	18.6411	18.5391	18.444	18.3573	18.28
22	21.9669	21.9336	21.9	21.8659	21.831	21.7954	21.7586	21.7207	21.6815	21.6407	21.5981	21.5537	21.5073	21.4586	21.4076	21.354	21.2977	21.2386	21.1764	21.1111	21.0425	20.9705	20.8949	20.8157	20.7327	20.6459	20.5551	20.4604	20.3618	20.2592	20.1527	20.0424	19.9284	19.811	19.6904	19.5668	19.4408	19.3127	19.1833	19.0531	18.923	18.7939	18.6669	18.5432	18.4239	18.3106	18.2046	18.1075	18.0208
22	21.9658	21.9315	21.8967	21.8615	21.8255	21.7886	21.7507	21.7115	21.6709	21.6286	21.5846	21.5385	21.4904	21.4399	21.3868	21.3311	21.2726	21.211	21.1462	21.0781	21.0064	20.9311	20.852	20.7689	20.6818	20.5905	20.495	20.3952	20.2909	20.1824	20.0694	19.9522	19.8308	19.7054	19.5763	19.4436	19.3079	19.1696	19.0293	18.8878	18.7458	18.6044	18.4647	18.328	18.1959	18.0697	17.9513	17.8424	17.7448
22	21.9648	21.9294	21.8936	21.8572	21.8201	21.7821	21.7429	21.7025	21.6605	21.6168	21.5713	21.5237	21.4738	21.4215	21.3665	21.3087	21.2479	21.1839	21.1165	21.0456	20.9709	20.8923	20.8097	20.7228	20.6315	20.5357	20.4354	20.3303	20.2204	20.1057	19.9862	19.8618	19.7328	19.5991	19.461	19.3188	19.1729	19.0237	18.8718	18.7179	18.563	18.4081	18.2544	18.1034	17.9567	17.816	17.6834	17.5609	17.4506
22	21.9638	21.9273	21.8905	21.8531	21.8149	21.7757	21.7354	21.6937	21.6504	21.6054	21.5584	21.5092	21.4577	21.4036	21.3467	21.2869	21.2239	21.1575	21.0875	21.0138	20.9361	20.8543	20.7681	20.6774	20.582	20.4817	20.3765	20.2661	20.1506	20.0296	19.9034	19.7717	19.6348	19.4925	19.3452	19.193	19.0363	18.8756	18.7113	18.5442	18.3753	18.2056	18.0365	17.8695	17.7064	17.5492	17.4003	17.262	17.137
22	21.9628	21.9254	21.8875	21.8491	21.8099	21.7696	21.7281	21.6852	21.6407	21.5943	21.5459	21.4952	21.4421	21.3863	21.3275	21.2657	21.2005	21.1318	21.0594	20.9829	20.9023	20.8172	20.7276	20.6331	20.5336	20.4289	20.3188	20.2031	20.0818	19.9546	19.8216	19.6825	19.5374	19.3864	19.2295	19.067	18.899	18.726	18.5486	18.3674	18.1833	17.9975	17.8113	17.6265	17.445	17.2691	17.1014	16.9449	16.8025
22	21.9618	21.9235	21.8847	21.8453	21.805	21.7637	21.7212	21.6771	21.6314	21.5837	21.534	21.4818	21.4271	21.3696	21.3091	21.2453	21.1781	21.1071	21.0322	20.9531	20.8696	20.7814	20.6883	20.5901	20.4866	20.3775	20.2626	20.1417	20.0146	19.8812	19.7412	19.5947	19.4414	19.2814	19.1147	18.9414	18.7617	18.576	18.3846	18.1883	17.988	17.7846	17.5798	17.3751	17.1729	16.9756	16.7863	16.6084	16.4456
22	21.961	21.9217	21.882	21.8417	21.8004	21.7581	21.7145	21.6694	21.6225	21.5736	21.5226	21.469	21.4129	21.3538	21.2915	21.2259	21.1566	21.0835	21.0062	20.9245	20.8382	20.747	20.6506	20.5488	20.4413	20.3279	20.2082	20.0822	19.9494	19.8098	19.663	19.509	19.3475	19.1784	19.0017	18.8174	18.6256	18.4266	18.2206	18.0083	17.7905	17.5682	17.3428	17.1162	16.8907	16.6691	16.4548	16.2518	16.0646
22	21.9601	21.92	21.8795	21.8382	21.7961	21.7529	21.7083	21.6621	21.6141	21.5641	21.5118	21.457	21.3994	21.3388	21.2749	21.2075	21.1363	21.0611	20.9815	20.8974	20.8084	20.7142	20.6147	20.5094	20.3981	20.2804	20.1562	20.0251	19.8868	19.7411	19.5876	19.4261	19.2563	19.0782	18.8914	18.6959	18.4918	18.279	18.0579	17.8288	17.5925	17.3498	17.1021	16.8512	16.5996	16.3502	16.107	15.8745	15.6581
22	21.9593	21.9184	21.8771	21.835	21.7921	21.748	21.7024	21.6553	21.6063	21.5552	21.5017	21.4457	21.3867	21.3247	21.2593	21.1902	21.1172	21.04	20.9583	20.8719	20.7803	20.6834	20.5808	20.4722	20.3572	20.2356	20.1069	19.971	19.8273	19.6756	19.5155	19.3467	19.1689	18.9817	18.7849	18.5782	18.3616	18.1348	17.8981	17.6515	17.3956	17.1312	16.8594	16.5819	16.3011	16.0202	15.7435	15.4761	15.2245
22	21.9586	21.917	21.8749	21.8321	21.7883	21.7434	21.697	21.649	21.5991	21.547	21.4924	21.4352	21.3751	21.3117	21.2448	21.1742	21.0995	21.0205	20.9368	20.8482	20.7542	20.6547	20.5492	20.4375	20.319	20.1936	20.0608	19.9201	19.7713	19.6139	19.4475	19.2717	19.0859	18.89	18.6833	18.4656	18.2364	17.9956	17.743	17.4785	17.2023	16.9149	16.6173	16.3108	15.9977	15.6812	15.3656	15.057	14.7629
22	21.958	21.9157	21.8729	21.8294	21.7849	21.7393	21.6921	21.6433	21.5925	21.5394	21.4839	21.4257	21.3644	21.2998	21.2316	21.1596	21.0833	21.0026	20.9171	20.8264	20.7303	20.6283	20.5202	20.4055	20.2839	20.1549	20.0181	19.8732	19.7195	19.5567	19.3843	19.2017	19.0085	18.804	18.5878	18.3593	18.1179	17.8632	17.5946	17.312	17.015	16.7039	16.379	16.0413	15.6928	15.3362	14.9761	14.6187	14.2727
22	21.9574	21.9145	21.8711	21.827	21.7819	21.7355	21.6877	21.6381	21.5866	21.5327	21.4763	21.4171	21.3548	21.2891	21.2197	21.1464	21.0687	20.9865	20.8993	20.8068	20.7087	20.6045	20.494	20.3766	20.252	20.1198	19.9794	19.8304	19.6723	19.5045	19.3265	19.1377	18.9374	18.7249	18.4997	18.2608	18.0077	17.7394	17.4553	17.1547	16.8369	16.5015	16.1484	15.7778	15.3909	14.99	14.579	14.1642	13.7552
22	21.9568	21.9134	21.8695	21.8249	21.7792	21.7323	21.6838	21.6336	21.5813	21.5268	21.4696	21.4095	21.3463	21.2797	21.2092	21.1348	21.0559	20.9723	20.8836	20.7895	20.6896	20.5835	20.4707	20.351	20.2238	20.0886	19.945	19.7924	19.6303	19.458	19.2749	19.0803	18.8735	18.6537	18.4201	18.1716	17.9074	17.6264	17.3275	17.0095	16.6714	16.3119	15.9302	15.5257	15.0983	14.6491	14.1809	13.6993	13.2137
22	21.9564	21.9125	21.8682	21.823	21.7769	21.7295	21.6805	21.6297	21.5769	21.5217	21.4638	21.403	21.3391	21.2716	21.2002	21.1248	21.0448	20.96	20.8701	20.7746	20.6731	20.5653	20.4507	20.3289	20.1994	20.0617	19.9153	19.7595	19.5938	19.4175	19.23	19.0304	18.8178	18.5915	18.3503	18.0932	17.819	17.5263	17.2136	16.8795	16.5221	16.1395	15.7299	15.2915	14.8227	14.3226	13.7918	13.2337	12.6564
22	21.956	21.9118	21.8671	21.8215	21.775	21.7272	21.6777	21.6265	21.5732	21.5174	21.459	21.3977	21.3331	21.2649	21.1928	21.1165	21.0357	20.9499	20.8589	20.7622	20.6595	20.5502	20.4341	20.3106	20.1791	20.0393	19.8905	19.732	19.5634	19.3837	19.1924	18.9884	18.771	18.539	18.2914	18.0268	17.7439	17.441	17.1162	16.7676	16.3928	15.9891	15.5536	15.0829	14.5736	14.0221	13.4255	12.7831	12.0983
22	21.9557	21.9112	21.8662	21.8204	21.7735	21.7253	21.6756	21.624	21.5703	21.5141	21.4553	21.3935	21.3283	21.2596	21.1869	21.11	21.0285	20.9419	20.8501	20.7525	20.6487	20.5384	20.421	20.2961	20.1631	20.0216	19.8709	19.7103	19.5393	19.357	19.1626	18.9552	18.7338	18.4973	18.2444	17.9738	17.6837	17.3724	17.0376	16.6769	16.2875	15.8657	15.4076	14.9082	14.362	13.762	13.1008	12.3707	11.5661
22	21.9555	21.9108	21.8656	21.8195	21.7724	21.724	21.674	21.6222	21.5682	21.5118	21.4526	21.3904	21.325	21.2558	21.1827	21.1053	21.0233	20.9362	20.8437	20.7455	20.641	20.5298	20.4115	20.2856	20.1516	20.0088	19.8567	19.6947	19.5219	19.3376	19.141	18.9311	18.7068	18.467	18.2103	17.9351	17.6397	17.3221	16.9798	16.61	16.2094	15.7737	15.2979	14.7758	14.1994	13.5587	12.8407	12.0289	11.103
22	21.9554	21.9106	21.8652	21.819	21.7718	21.7232	21.6731	21.6211	21.5669	21.5103	21.451	21.3886	21.3229	21.2535	21.1802	21.1025	21.0202	20.9327	20.8399	20.7412	20.6363	20.5247	20.4058	20.2793	20.1446	20.0011	19.8482	19.6852	19.5113	19.3259	19.1279	18.9165	18.6904	18.4486	18.1895	17.9115	17.6129	17.2914	16.9445	16.569	16.1613	15.7168	15.2297	14.6928	14.0966	13.4282	12.6701	11.7971	10.772
22	21.9554	21.9105	21.865	21.8188	21.7716	21.723	21.6728	21.6207	21.5665	21.5098	21.4504	21.388	21.3222	21.2528	21.1793	21.1016	21.0191	20.9316	20.8386	20.7398	20.6347	20.5229	20.4039	20.2772	20.1423	19.9985	19.8453	19.682	19.5078	19.322	19.1235	18.9116	18.6849	18.4424	18.1825	17.9036	17.6039	17.2811	16.9326	16.5552	16.1451	15.6975	15.2066	14.6646	14.0614	13.3831	12.6103	11.7137	10.6463
22	21.9554	21.9106	21.8652	21.819	21.7718	21.7232	21.6731	21.6211	21.5669	21.5103	21.451	21.3886	21.3229	21.2535	21.1802	21.1025	21.0202	20.9327	20.8399	20.7412	20.6363	20.5247	20.4058	20.2793	20.1446	20.0011	19.8482	19.6852	19.5113	19.3259	19.1279	18.9165	18.6904	18.4486	18.1895	17.9115	17.6129	17.2914	16.9445	16.569	16.1613	15.7168	15.2297	14.6928	14.0966	13.4282	12.6701	11.7971	10.772
22	21.9555	21.9108	21.8656	21.8195	21.7724	21.724	21.674	21.6222	21.5682	21.5118	21.4526	21.3904	21.325	21.2558	21.1827	21.1053	21.0233	20.9362	20.8437	20.7455	20.641	20.5298	20.4115	20.2856	20.1516	20.0088	19.8567	19.6947	19.5219	19.3376	19.141	18.9311	18.7068	18.467	18.2103	17.9351	17.6397	17.3221	16.9798	16.61	16.2094	15.7737	15.2979	14.7758	14.1994	13.5587	12.8407	12.0289	11.103
22	21.9557	21.9112	21.8662	21.8204	21.7735	21.7253	21.6756	21.624	21.5703	21.5141	21.4553	21.3935	21.3283	21.2596	21.1869	21.11	21.0285	20.9419	20.8501	20.7525	20.6487	20.5384	20.421	20.2961	20.1631	20.0216	19.8709	19.7103	19.5393	19.357	19.1626	18.9552	18.7338	18.4973	18.2444	17.9738	17.6837	17.3724	17.0376	16.6769	16.2875	15.8657	15.4076	14.9082	14.362	13.762	13.1008	12.3707	11.5661
22	21.956	21.9118	21.8671	21.8215	21.775	21.7272	21.6777	21.6265	21.5732	21.5174	21.459	21.3977	21.3331	21.2649	21.1928	21.1165	21.0357	20.9499	20.8589	20.7622	20.6595	20.5502	20.4341	20.3106	20.1791	20.0393	19.8905	19.732	19.5634	19.3837	19.1924	18.9884	18.771	18.539	18.2914	18.0268	17.7439	17.441	17.1162	16.7676	16.3928	15.9891	15.5536	15.0829	14.5736	14.0221	13.4255	12.7831	12.0983
22	21.9564	21.9125	21.8682	21.823	21.7769	21.7295	21.6805	21.6297	21.5769	21.5217	21.4638	21.403	21.3391	21.2716	21.2002	21.1248	21.0448	20.96	20.8701	20.7746	20.6731	20.5653	20.4507	20.3289	20.1994	20.0617	19.9153	19.7595	19.5938	19.4175	19.23	19.0304	18.8178	18.5915	18.3503	18.0932	17.819	17.5263	17.2136	16.8795	16.5221	16.1395	15.7299	15.2915	14.8227	14.3226	13.7918	13.2337	12.6564
22	21.9568	21.9134	21.8695	21.8249	21.7792	21.7323	21.6838	21.6336	21.5813	21.5268	21.4696	21.4095	21.3463	21.2797	21.2092	21.1348	21.0559	20.9723	20.8836	20.7895	20.6896	20.5835	20.4707	20.351	20.2238	20.0886	19.945	19.7924	19.6303	19.458	19.2749	19.0803	18.8735	18.6537	18.4201	18.1716	17.9074	17.6264	17.3275	17.0095	16.6714	16.3119	15.9302	15.5257	15.0983	14.6491	14.1809	13.6993	13.2137
22	21.9574	21.9145	21.8711	21.827	21.7819	21.7355	21.6877	21.6381	21.5866	21.5327	21.4763	21.4171	21.3548	21.2891	21.2197	21.1464	21.0687	20.9865	20.8993	20.8068	20.7087	20.6045	20.494	20.3766	20.252	20.1198	19.9794	19.8304	19.6723	19.5045	19.3265	19.1377	18.9374	18.7249	18.4997	18.2608	18.0077	17.7394	17.4553	17.1547	16.8369	16.5015	16.1484	15.7778	15.3909	14.99	14.579	14.1642	13.7552
22	21.958	21.9157	21.8729	21.8294	21.7849	21.7393	21.6921	21.6433	21.5925	21.5394	21.4839	21.4257	21.3644	21.2998	21.2316	21.1596	21.0833	21.0026	20.9171	20.8264	20.7303	20.6283	20.5202	20.4055	20.2839	20.1549	20.0181	19.8732	19.7195	19.5567	19.3843	19.2017	19.0085	18.804	18.5878	18.3593	18.1179	17.8632	17.5946	17.312	17.015	16.7039	16.379	16.0413	15.6928	15.3362	14.9761	14.6187	14.2727
22	21.9586	21.917	21.8749	21.8321	21.7883	21.7434	21.697	21.649	21.5991	21.547	21.4924	21.4352	21.3751	21.3117	21.2448	21.1742	21.0995	21.0205	20.9368	20.8482	20.7542	20.6547	20.5492	20.4375	20.319	20.1936	20.0608	19.9201	19.7713	19.6139	19.4475	19.2717	19.0859	18.89	18.6833	18.4656	18.2364	17.9956	17.743	17.4785	17.2023	16.9149	16.6173	16.3108	15.9977	15.6812	15.3656	15.057	14.7629
22	21.9593	21.9184	21.8771	21.835	21.7921	21.748	21.7024	21.6553	21.6063	21.5552	21.5017	21.4457	21.3867	21.3247	21.2593	21.1902	21.1172	21.04	20.9583	20.8719	20.7803	20.6834	20.5808	20.4722	20.3572	20.2356	20.1069	19.971	19.8273	19.6756	19.5155	19.3467	19.1689	18.9817	18.7849	18.5782	18.3616	18.1348	17.8981	17.6515	17.3956	17.1312	16.8594	16.5819	16.3011	16.0202	15.7435	15.4761	15.2245
22	21.9601	21.92	21.8795	21.8382	21.7961	21.7529	21.7083	21.6621	21.6141	21.5641	21.5118	21.457	21.3994	21.3388	21.2749	21.2075	21.1363	21.0611	20.9815	20.8974	20.8084	20.7142	20.6147	20.5094	20.3981	20.2804	20.1562	20.0251	19.8868	19.7411	19.5876	19.4261	19.2563	19.0782	18.8914	18.6959	18.4918	18.279	18.0579	17.8288	17.5925	17.3498	17.1021	16.8512	16.5996	16.3502	16.107	15.8745	15.6581
22	21.961	21.9217	21.882	21.8417	21.8004	21.7581	21.7145	21.6694	21.6225	21.5736	21.5226	21.469	21.4129	21.3538	21.2915	21.2259	21.1566	21.0835	21.0062	20.9245	20.8382	20.747	20.6506	20.5488	20.4413	20.3279	20.2082	20.0822	19.9494	19.8098	19.663	19.509	19.3475	19.1784	19.0017	18.8174	18.6256	18.4266	18.2206	18.0083	17.7905	17.5682	17.3428	17.1162	16.8907	16.6691	16.4548	16.2518	16.0646
22	21.9618	21.9235	21.8847	21.8453	21.805	21.7637	21.7212	21.6771	21.6314	21.5837	21.534	21.4818	21.4271	21.3696	21.3091	21.2453	21.1781	21.1071	21.0322	20.9531	20.8696	20.7814	20.6883	20.5901	20.4866	20.3775	20.2626	20.1417	20.0146	19.8812	19.7412	19.5947	19.4414	19.2814	19.1147	18.9414	18.7617	18.576	18.3846	18.1883	17.988	17.7846	17.5798	17.3751	17.1729	16.9756	16.7863	16.6084	16.4456
22	21.9628	21.9254	21.8875	21.8491	21.8099	21.7696	21.7281	21.6852	21.6407	21.5943	21.5459	21.4952	21.4421	21.3863	21.3275	21.2657	21.2005	21.1318	21.0594	20.9829	20.9023	20.8172	20.7276	20.6331	20.5336	20.4289	20.3188	20.2031	20.0818	19.9546	19.8216	19.6825	19.5374	19.3864	19.2295	19.067	18.899	18.726	18.5486	18.3674	18.1833	17.9975	17.8113	17.6265	17.445	17.2691	17.1014	16.9449	16.8025
22	21.9638	21.9273	21.8905	21.8531	21.8149	21.7757	21.7354	21.6937	21.6504	21.6054	21.5584	21.5092	21.4577	21.4036	21.3467	21.2869	21.2239	21.1575	21.0875	21.0138	20.9361	20.8543	20.7681	20.6774	20.582	20.4817	20.3765	20.2661	20.1506	20.0296	19.9034	19.7717	19.6348	19.4925	19.3452	19.193	19.0363	18.8756	18.7113	18.5442	18.3753	18.2056	18.0365	17.8695	17.7064	17.5492	17.4003	17.262	17.137
22	21.9648	21.9294	21.8936	21.8572	21.8201	21.7821	21.7429	21.7025	21.6605	21.6168	21.5713	21.5237	21.4738	21.4215	21.3665	21.3087	21.2479	21.1839	21.1165	21.0456	20.9709	20.8923	20.8097	20.7228	20.6315	20.5357	20.4354	20.3303	20.2204	20.1057	19.9862	19.8618	19.7328	19.5991	19.461	19.3188	19.1729	19.0237	18.8718	18.7179	18.563	18.4081	18.2544	18.1034	17.9567	17.816	17.6834	17.5609	17.4506
22	21.9658	21.9315	21.8967	21.8615	21.8255	21.7886	21.7507	21.7115	21.6709	21.6286	21.5846	21.5385	21.4904	21.4399	21.3868	21.3311	21.2726	21.211	21.1462	21.0781	21.0064	20.9311	20.852	20.7689	20.6818	20.5905	20.495	20.3952	20.2909	20.1824	20.0694	19.9522	19.8308	19.7054	19.5763	19.4436	19.3079	19.1696	19.0293	18.8878	18.7458	18.6044	18.4647	18.328	18.1959	18.0697	17.9513	17.8424	17.7448
22	21.9669	21.9336	21.9	21.8659	21.831	21.7954	21.7586	21.7207	21.6815	21.6407	21.5981	21.5537	21.5073	21.4586	21.4076	21.354	21.2977	21.2386	21.1764	21.1111	21.0425	20.9705	20.8949	20.8157	20.7327	20.6459	20.5551	20.4604	20.3618	20.2592	20.1527	20.0424	19.9284	19.811	19.6904	19.5668	19.4408	19.3127	19.1833	19.0531	18.923	18.7939	18.6669	18.5432	18.4239	18.3106	18.2046	18.1075	18.0208
22	21.968	21.9358	21.9033	21.8703	21.8367	21.8022	21.7668	21.7302	21.6923	21.6529	21.612	21.5692	21.5245	21.4777	21.4287	21.3772	21.3232	21.2666	21.207	21.1446	21.079	21.0103	20.9382	20.8628	20.7838	20.7014	20.6153	20.5257	20.4325	20.3358	20.2355	20.1319	20.0251	19.9153	19.8028	19.6878	19.5709	19.4525	19.3331	19.2135	19.0943	18.9765	18.8609	18.7488	18.6411	18.5391	18.444	18.3573	18.28
22	21.9691	21.938	21.9067	21.8748	21.8424	21.8092	21.775	21.7397	21.7033	21.6654	21.626	21.5849	21.5419	21.497	21.45	21.4007	21.349	21.2947	21.2379	21.1782	21.1157	21.0502	20.9816	20.9099	20.835	20.7569	20.6755	20.5908	20.5029	20.4118	20.3176	20.2204	20.1204	20.0179	19.9131	19.8063	19.698	19.5885	19.4785	19.3686	19.2594	19.1518	19.0467	18.9449	18.8475	18.7556	18.6702	18.5924	18.5234
22	21.9702	21.9403	21.9101	21.8794	21.8482	21.8162	21.7833	21.7494	21.7143	21.678	21.6401	21.6007	21.5595	21.5165	21.4714	21.4243	21.3748	21.3231	21.2688	21.2119	21.1524	21.0901	21.025	20.957	20.886	20.8121	20.7352	20.6553	20.5725	20.4869	20.3985	20.3075	20.2141	20.1185	20.021	19.9218	19.8215	19.7204	19.6191	19.5182	19.4182	19.3199	19.2242	19.1318	19.0436	18.9606	18.8838	18.8139	18.752
22	21.9714	21.9426	21.9135	21.884	21.854	21.8233	21.7917	21.7591	21.7255	21.6906	21.6543	21.6166	21.5771	21.536	21.4929	21.4479	21.4007	21.3514	21.2997	21.2456	21.189	21.1299	21.0682	21.0037	20.9366	20.8668	20.7943	20.719	20.6412	20.5608	20.478	20.393	20.3058	20.2167	20.1261	20.0342	19.9414	19.8481	19.7548	19.6621	19.5705	19.4808	19.3936	19.3096	19.2297	19.1547	19.0854	19.0225	18.967
22	21.9725	21.9449	21.917	21.8887	21.8598	21.8304	21.8001	21.7689	21.7367	21.7033	21.6686	21.6324	21.5948	21.5555	21.5144	21.4715	21.4266	21.3796	21.3305	21.2791	21.2254	21.1694	21.1109	21.05	20.9867	20.9208	20.8525	20.7818	20.7088	20.6334	20.556	20.4765	20.3952	20.3124	20.2282	20.1431	20.0573	19.9712	19.8854	19.8003	19.7164	19.6344	19.5549	19.4786	19.4061	19.3382	19.2756	19.219	19.169
22	21.9736	21.9472	21.9204	21.8933	21.8657	21.8375	21.8085	21.7786	21.7478	21.7159	21.6828	21.6483	21.6124	21.5749	21.5358	21.4949	21.4522	21.4076	21.361	21.3123	21.2615	21.2084	21.1532	21.0957	21.036	20.974	20.9098	20.8434	20.7749	20.7044	20.632	20.5579	20.4823	20.4053	20.3272	20.2484	20.1691	20.0898	20.0108	19.9327	19.8559	19.781	19.7085	19.639	19.5733	19.5117	19.4551	19.404	19.359
22	21.9748	21.9494	21.9239	21.8979	21.8715	21.8445	21.8168	21.7883	21.7589	21.7285	21.6969	21.664	21.6298	21.5942	21.557	21.5182	21.4776	21.4353	21.3912	21.3451	21.297	21.2469	21.1948	21.1407	21.0844	21.0262	20.9659	20.9037	20.8396	20.7737	20.7061	20.6371	20.5667	20.4952	20.4229	20.35	20.2768	20.2037	20.1311	20.0594	19.9891	19.9206	19.8545	19.7913	19.7315	19.6757	19.6245	19.5783	19.5376
22	21.9759	21.9517	21.9273	21.9025	21.8773	21.8516	21.8252	21.798	21.7699	21.7409	21.7109	21.6796	21.6471	21.6132	21.578	21.5412	21.5028	21.4627	21.4209	21.3774	21.332	21.2848	21.2357	21.1847	21.1319	21.0772	21.0207	20.9625	20.9026	20.841	20.7781	20.7138	20.6485	20.5822	20.5152	20.4478	20.3803	20.313	20.2462	20.1805	20.1161	20.0535	19.9931	19.9356	19.8812	19.8306	19.7841	19.7423	19.7056
22	21.977	21.9539	21.9307	21.9071	21.883	21.8585	21.8334	21.8075	21.7808	21.7533	21.7247	21.695	21.6642	21.6321	21.5986	21.5638	21.5275	21.4896	21.4502	21.4091	21.3663	21.3219	21.2757	21.2279	21.1783	21.127	21.0742	21.0197	20.9638	20.9064	20.8478	20.7881	20.7274	20.666	20.604	20.5418	20.4795	20.4176	20.3563	20.2959	20.237	20.1798	20.1247	20.0723	20.0228	19.9768	19.9347	19.8968	19.8636
22	21.9781	21.9562	21.934	21.9116	21.8887	21.8654	21.8415	21.8169	21.7916	21.7654	21.7383	21.7102	21.681	21.6506	21.619	21.586	21.5518	21.516	21.4788	21.4402	21.3999	21.3582	21.3148	21.2699	21.2235	21.1755	21.1261	21.0753	21.0231	20.9697	20.9152	20.8598	20.8035	20.7467	20.6894	20.632	20.5746	20.5176	20.4613	20.406	20.352	20.2997	20.2495	20.2017	20.1567	20.1149	20.0767	20.0423	20.0122
22	21.9792	21.9584	21.9373	21.916	21.8943	21.8722	21.8495	21.8262	21.8022	21.7774	21.7517	21.7251	21.6975	21.6688	21.6389	21.6079	21.5755	21.5419	21.5069	21.4705	21.4327	21.3935	21.3529	21.3109	21.2674	21.2226	21.1765	21.1291	21.0805	21.0309	20.9803	20.9289	20.8768	20.8242	20.7713	20.7183	20.6655	20.6131	20.5614	20.5107	20.4613	20.4135	20.3676	20.3241	20.2831	20.2451	20.2104	20.1793	20.152
22	21.9803	21.9605	21.9405	21.9203	21.8998	21.8788	21.8573	21.8353	21.8126	21.7891	21.7649	21.7398	21.7137	21.6866	21.6585	21.6292	21.5988	21.5672	21.5343	21.5001	21.4647	21.428	21.39	21.3506	21.3101	21.2682	21.2253	21.1811	21.136	21.0899	21.043	20.9953	20.9471	20.8986	20.8498	20.8009	20.7524	20.7042	20.6568	20.6103	20.5651	20.5214	20.4796	20.4398	20.4026	20.368	20.3365	20.3082	20.2835
22	21.9814	21.9626	21.9437	21.9246	21.9052	21.8853	21.8651	21.8442	21.8228	21.8006	21.7778	21.7541	21.7295	21.704	21.6776	21.65	21.6215	21.5918	21.5609	21.529	21.4958	21.4614	21.4259	21.3892	21.3514	21.3124	21.2724	21.2314	21.1895	21.1467	21.1032	21.0592	21.0146	20.9698	20.9248	20.8799	20.8352	20.791	20.7475	20.7049	20.6636	20.6236	20.5855	20.5493	20.5153	20.4839	20.4553	20.4296	20.4072
22	21.9824	21.9647	21.9469	21.9288	21.9105	21.8917	21.8726	21.853	21.8327	21.8119	21.7904	21.7681	21.745	21.721	21.6962	21.6703	21.6435	21.6157	21.5869	21.5569	21.5259	21.4939	21.4607	21.4265	21.3913	21.355	21.3179	21.2798	21.2409	21.2013	21.1611	21.1204	21.0793	21.0379	20.9965	20.9552	20.9141	20.8736	20.8337	20.7947	20.7569	20.7205	20.6857	20.6527	20.6218	20.5932	20.5672	20.5439	20.5235
22	21.9834	21.9667	21.9499	21.9329	21.9156	21.898	21.88	21.8615	21.8425	21.8229	21.8026	21.7817	21.76	21.7376	21.7143	21.6901	21.665	21.639	21.612	21.5841	21.5552	21.5253	21.4944	21.4626	21.4298	21.3962	21.3617	21.3264	21.2904	21.2538	21.2166	21.179	21.1411	21.103	21.0649	21.027	20.9893	20.9521	20.9156	20.88	20.8454	20.8121	20.7804	20.7503	20.7222	20.6962	20.6726	20.6514	20.633
22	21.9844	21.9687	21.9529	21.9369	21.9206	21.9041	21.8871	21.8698	21.8519	21.8336	21.8146	21.795	21.7747	21.7536	21.7319	21.7093	21.6858	21.6616	21.6364	21.6104	21.5834	21.5556	21.5269	21.4974	21.467	21.4358	21.4038	21.3712	21.3379	21.3041	21.2698	21.2351	21.2002	21.1652	21.1302	21.0954	21.0608	21.0268	20.9934	20.9608	20.9292	20.8989	20.8699	20.8426	20.817	20.7934	20.7719	20.7527	20.7359
22	21.9853	21.9706	21.9558	21.9408	21.9255	21.91	21.8941	21.8779	21.8612	21.844	21.8262	21.8079	21.7889	21.7693	21.7489	21.7278	21.706	21.6834	21.66	21.6358	21.6107	21.5849	21.5583	21.5309	21.5027	21.4738	21.4443	21.4141	21.3834	21.3522	21.3207	21.2888	21.2567	21.2245	21.1924	21.1605	21.1288	21.0977	21.0671	21.0374	21.0086	20.9809	20.9546	20.9297	20.9064	20.885	20.8655	20.848	20.8328
22	21.9863	21.9725	21.9586	21.9446	21.9303	21.9158	21.9009	21.8857	21.8701	21.8541	21.8375	21.8204	21.8027	21.7844	21.7655	21.7458	21.7255	21.7045	21.6828	21.6603	21.6371	21.6132	21.5885	21.5631	21.5371	21.5104	21.4832	21.4554	21.4271	21.3984	21.3693	21.34	21.3106	21.2811	21.2516	21.2224	21.1935	21.165	21.1371	21.11	21.0838	21.0586	21.0346	21.0119	20.9908	20.9713	20.9536	20.9378	20.9241
22	21.9872	21.9743	21.9614	21.9482	21.9349	21.9214	21.9076	21.8934	21.8788	21.8639	21.8484	21.8325	21.8161	21.7991	21.7815	21.7633	21.7444	21.7249	21.7048	21.684	21.6625	21.6404	21.6176	21.5942	21.5702	21.5456	21.5205	21.4949	21.4689	21.4425	21.4158	21.389	21.362	21.335	21.308	21.2813	21.2549	21.2289	21.2035	21.1788	21.1549	21.132	21.1102	21.0896	21.0705	21.0528	21.0367	21.0224	21.01
22	21.9881	21.9761	21.964	21.9518	21.9394	21.9268	21.914	21.9008	21.8873	21.8734	21.8591	21.8443	21.829	21.8133	21.797	21.7801	21.7627	21.7446	21.726	21.7068	21.687	21.6666	21.6456	21.624	21.6019	21.5793	21.5563	21.5328	21.5089	21.4847	21.4603	21.4357	21.411	21.3863	21.3617	21.3373	21.3133	21.2896	21.2665	21.244	21.2223	21.2015	21.1817	21.1631	21.1457	21.1297	21.1151	21.1022	21.0909
22	21.9889	21.9778	21.9666	21.9553	21.9438	21.9321	21.9202	21.908	21.8955	21.8826	21.8693	21.8557	21.8416	21.827	21.8119	21.7964	21.7803	21.7637	21.7465	21.7288	21.7106	21.6918	21.6725	21.6527	21.6324	21.6117	21.5905	21.569	21.5472	21.5251	21.5027	21.4803	21.4578	21.4352	21.4128	21.3906	21.3687	21.3472	21.3262	21.3058	21.2861	21.2673	21.2493	21.2324	21.2167	21.2022	21.1891	21.1774	21.1672
22	21.9898	21.9795	21.9691	21.9587	21.9481	21.9373	21.9262	21.915	21.9034	21.8915	21.8793	21.8667	21.8537	21.8403	21.8264	21.8121	21.7973	21.782	21.7663	21.75	21.7333	21.7161	21.6984	21.6803	21.6617	21.6427	21.6234	21.6037	21.5838	21.5636	21.5433	21.5228	21.5023	21.4819	21.4615	21.4414	21.4215	21.402	21.3829	21.3644	21.3466	21.3296	21.3133	21.2981	21.2839	21.2708	21.2589	21.2484	21.2392
22	21.9906	21.9811	21.9716	21.9619	21.9522	21.9422	21.9321	21.9217	21.9111	21.9002	21.8889	21.8774	21.8654	21.8531	21.8404	21.8273	21.8137	21.7997	21.7853	21.7704	21.7551	21.7394	21.7233	21.7067	21.6898	21.6725	21.6549	21.637	21.6189	21.6006	21.5821	21.5635	21.5449	21.5263	21.5079	21.4896	21.4716	21.454	21.4368	21.4201	21.404	21.3886	21.374	21.3602	21.3474	21.3357	21.325	21.3155	21.3072
22	21.9914	21.9827	21.9739	21.9651	21.9562	21.947	21.9378	21.9283	21.9185	21.9085	21.8983	21.8877	21.8768	21.8655	21.8539	21.8419	21.8296	21.8168	21.8037	21.7901	21.7762	21.7619	21.7472	21.7322	21.7168	21.7011	21.6851	21.6689	21.6525	21.6359	21.6192	21.6024	21.5855	21.5688	21.5521	21.5356	21.5194	21.5035	21.488	21.473	21.4585	21.4447	21.4315	21.4192	21.4077	21.3971	21.3875	21.379	21.3716
22	21.9921	21.9842	21.9762	21.9682	21.96	21.9517	21.9433	21.9346	21.9257	21.9166	21.9073	21.8977	21.8878	21.8775	21.867	21.8561	21.8449	21.8333	21.8214	21.8091	21.7965	21.7835	21.7703	21.7567	21.7428	21.7286	21.7142	21.6995	21.6847	21.6697	21.6547	21.6395	21.6244	21.6093	21.5943	21.5795	21.565	21.5507	21.5368	21.5233	21.5103	21.4979	21.4862	21.4751	21.4648	21.4553	21.4468	21.4392	21.4325
22	21.9929	21.9857	21.9785	21.9712	21.9638	21.9563	21.9486	21.9408	21.9327	21.9245	21.9161	21.9074	21.8984	21.8892	21.8796	21.8698	21.8597	21.8492	21.8385	21.8274	21.8161	21.8044	21.7925	21.7802	21.7677	21.755	21.7421	21.7289	21.7156	21.7022	21.6887	21.6751	21.6616	21.6481	21.6347	21.6215	21.6084	21.5957	21.5833	21.5713	21.5597	21.5486	21.5381	21.5283	21.5191	21.5107	21.5031	21.4963	21.4904
22	21.9936	21.9871	21.9806	21.9741	21.9674	21.9607	21.9538	21.9467	21.9395	21.9322	21.9246	21.9167	21.9087	21.9004	21.8919	21.8831	21.874	21.8647	21.8551	21.8452	21.835	21.8246	21.8139	21.803	21.7918	21.7805	21.7689	21.7572	21.7453	21.7334	21.7214	21.7093	21.6973	21.6853	21.6734	21.6616	21.65	21.6387	21.6277	21.6171	21.6068	21.597	21.5877	21.579	21.5709	21.5634	21.5567	21.5507	21.5455
22	21.9943	21.9885	21.9827	21.9769	21.971	21.965	21.9588	21.9526	21.9462	21.9396	21.9328	21.9259	21.9187	21.9114	21.9038	21.896	21.8879	21.8796	21.8711	21.8623	21.8533	21.8441	21.8346	21.8249	21.8151	21.805	21.7948	21.7844	21.774	21.7634	21.7528	21.7422	21.7315	21.721	21.7105	21.7001	21.6899	21.68	21.6703	21.6609	21.6519	21.6433	21.6351	21.6274	21.6203	21.6138	21.6079	21.6026	21.598
22	21.995	21.9899	21.9848	21.9797	21.9744	21.9691	21.9637	21.9582	21.9526	21.9468	21.9409	21.9348	21.9285	21.922	21.9153	21.9085	21.9014	21.8941	21.8866	21.8789	21.871	21.8629	21.8547	21.8462	21.8375	21.8287	21.8198	21.8108	21.8016	21.7924	21.7831	21.7738	21.7645	21.7553	21.7462	21.7371	21.7283	21.7196	21.7111	21.703	21.6951	21.6876	21.6805	21.6739	21.6677	21.662	21.6569	21.6523	21.6483
22	21.9956	21.9912	21.9868	21.9823	21.9778	21.9732	21.9685	21.9638	21.9589	21.9538	21.9487	21.9434	21.938	21.9324	21.9266	21.9206	21.9145	21.9082	21.9018	21.8951	21.8883	21.8813	21.8741	21.8668	21.8594	21.8518	21.8441	21.8362	21.8284	21.8204	21.8124	21.8044	21.7964	21.7885	21.7806	21.7729	21.7652	21.7578	21.7505	21.7435	21.7368	21.7303	21.7242	21.7185	21.7132	21.7083	21.7039	21.7	21.6966
22	21.9963	21.9925	21.9888	21.985	21.9811	21.9772	21.9732	21.9692	21.965	21.9607	21.9564	21.9519	21.9472	21.9425	21.9376	21.9325	21.9273	21.922	21.9165	21.9109	21.9051	21.8992	21.8931	21.8869	21.8806	21.8741	21.8676	21.861	21.8543	21.8476	21.8409	21.8341	21.8273	21.8206	21.814	21.8074	21.801	21.7947	21.7886	21.7827	21.777	21.7716	21.7664	21.7616	21.7571	21.753	21.7493	21.746	21.7431
22	21.9969	21.9938	21.9907	21.9876	21.9844	21.9811	21.9778	21.9745	21.971	21.9675	21.9639	21.9602	21.9563	21.9524	21.9483	21.9442	21.9399	21.9355	21.9309	21.9263	21.9215	21.9166	21.9116	21.9065	21.9013	21.896	21.8906	21.8851	21.8796	21.8741	21.8685	21.863	21.8574	21.8519	21.8464	21.841	21.8357	21.8306	21.8255	21.8207	21.816	21.8115	21.8073	21.8034	21.7997	21.7963	21.7933	21.7905	21.7882
22	21.9975	21.9951	21.9926	21.9901	21.9876	21.985	21.9824	21.9797	21.9769	21.9741	21.9713	21.9683	21.9653	21.9621	21.9589	21.9556	21.9522	21.9487	21.9451	21.9414	21.9376	21.9337	21.9297	21.9257	21.9215	21.9173	21.9131	21.9087	21.9044	21.9	21.8956	21.8912	21.8868	21.8824	21.8781	21.8738	21.8696	21.8655	21.8615	21.8577	21.854	21.8505	21.8471	21.844	21.8411	21.8384	21.836	21.8339	21.832
22	21.9982	21.9963	21.9945	21.9926	21.9907	21.9888	21.9868	21.9848	21.9828	21.9807	21.9785	21.9763	21.9741	21.9717	21.9693	21.9668	21.9643	21.9617	21.959	21.9562	21.9534	21.9505	21.9476	21.9445	21.9415	21.9383	21.9351	21.9319	21.9287	21.9254	21.9221	21.9189	21.9156	21.9123	21.9091	21.9059	21.9028	21.8998	21.8968	21.8939	21.8912	21.8886	21.8861	21.8838	21.8816	21.8796	21.8778	21.8763	21.8749
22	21.9988	21.9976	21.9963	21.9951	21.9938	21.9925	21.9912	21.9899	21.9886	21.9872	21.9857	21.9843	21.9828	21.9812	21.9796	21.978	21.9763	21.9745	21.9728	21.9709	21.9691	21.9671	21.9652	21.9632	21.9611	21.959	21.9569	21.9548	21.9526	21.9505	21.9483	21.9461	21.944	21.9418	21.9397	21.9376	21.9355	21.9335	21.9315	21.9296	21.9278	21.9261	21.9244	21.9229	21.9215	21.9201	21.919	21.9179	21.917
22	21.9994	21.9988	21.9982	21.9975	21.9969	21.9963	21.9956	21.995	21.9943	21.9936	21.9929	21.9921	21.9914	21.9906	21.9898	21.989	21.9882	21.9873	21.9864	21.9855	21.9846	21.9836	21.9826	21.9816	21.9806	21.9796	21.9785	21.9775	21.9764	21.9753	21.9742	21.9731	21.972	21.971	21.9699	21.9689	21.9678	21.9668	21.9658	21.9649	21.964	21.9631	21.9623	21.9616	21.9608	21.9602	21.9596	21.9591	21.9586
22	22	22	22	22	22	22	22	22	22	22	22	22	22	22	22	22	22	22	22	22	22	22	22	22	22	22	22	22	22	22	22	22	22	22	22	22	22	22	22	22	22	22	22	22	22	22	22	22	22
[truncated: 61 more columns]

## Sheet: 4 - box
22	22	22	22	22	22	22	22	22	22	22	22	22	22	22	22	22	22	22	22	22	22	22	22	22	22	22	22	22	22	22	22	22	22	22	22	22	22	22	22	22	22	22	22	22	22	22	22	22	22
22	21.9986	21.9971	21.9957	21.9942	21.9927	21.9913	21.9898	21.9883	21.9868	21.9852	21.9837	21.9821	21.9806	21.979	21.9773	21.9757	21.974	21.9724	21.9707	21.969	21.9672	21.9655	21.9637	21.9619	21.9602	21.9584	21.9566	21.9548	21.953	21.9512	21.9494	21.9477	21.9459	21.9442	21.9425	21.9409	21.9392	21.9377	21.9362	21.9347	21.9333	21.932	21.9307	21.9295	21.9284	21.9274	21.9265	21.9257	21.925
22	21.9971	21.9942	21.9913	21.9884	21.9855	21.9825	21.9795	21.9765	21.9735	21.9705	21.9674	21.9642	21.9611	21.9579	21.9546	21.9514	21.948	21.9447	21.9413	21.9378	21.9344	21.9309	21.9274	21.9238	21.9202	21.9166	21.913	21.9094	21.9059	21.9023	21.8987	21.8952	21.8917	21.8883	21.8849	21.8816	21.8783	21.8752	21.8721	21.8692	21.8664	21.8637	21.8612	21.8589	21.8567	21.8546	21.8528	21.8512	21.8497
22	21.9957	21.9913	21.9869	21.9826	21.9782	21.9737	21.9693	21.9648	21.9602	21.9556	21.951	21.9463	21.9415	21.9367	21.9319	21.9269	21.9219	21.9169	21.9118	21.9066	21.9014	21.8962	21.8909	21.8855	21.8801	21.8747	21.8693	21.8639	21.8585	21.8531	21.8478	21.8425	21.8372	21.832	21.8269	21.822	21.8171	21.8124	21.8078	21.8034	21.7991	21.7951	21.7913	21.7878	21.7845	21.7814	21.7787	21.7762	21.774
22	21.9942	21.9884	21.9826	21.9767	21.9708	21.9649	21.9589	21.9529	21.9469	21.9407	21.9345	21.9283	21.9219	21.9155	21.909	21.9024	21.8957	21.889	21.8821	21.8752	21.8683	21.8612	21.8541	21.847	21.8398	21.8326	21.8254	21.8181	21.8109	21.8037	21.7965	21.7894	21.7823	21.7754	21.7686	21.7619	21.7554	21.749	21.7429	21.737	21.7313	21.7259	21.7208	21.716	21.7116	21.7075	21.7038	21.7005	21.6976
22	21.9927	21.9855	21.9782	21.9708	21.9635	21.9561	21.9486	21.941	21.9334	21.9258	21.918	21.9101	21.9022	21.8941	21.886	21.8777	21.8693	21.8609	21.8523	21.8436	21.8349	21.8261	21.8172	21.8082	21.7992	21.7901	21.781	21.7719	21.7628	21.7537	21.7447	21.7358	21.7269	21.7182	21.7096	21.7012	21.693	21.685	21.6773	21.6698	21.6627	21.6559	21.6495	21.6435	21.6379	21.6327	21.6281	21.6239	21.6202
22	21.9913	21.9825	21.9737	21.9649	21.9561	21.9471	21.9381	21.9291	21.9199	21.9107	21.9013	21.8919	21.8823	21.8726	21.8628	21.8528	21.8427	21.8325	21.8222	21.8118	21.8012	21.7906	21.7798	21.769	21.7581	21.7472	21.7362	21.7252	21.7142	21.7033	21.6924	21.6816	21.6709	21.6603	21.6499	21.6397	21.6298	21.6201	21.6108	21.6018	21.5931	21.5849	21.5771	21.5698	21.5631	21.5568	21.5512	21.5461	21.5417
22	21.9898	21.9795	21.9693	21.9589	21.9486	21.9381	21.9276	21.917	21.9063	21.8955	21.8845	21.8734	21.8622	21.8509	21.8393	21.8277	21.8159	21.8039	21.7918	21.7796	21.7672	21.7547	21.7421	21.7294	21.7166	21.7037	21.6908	21.6779	21.665	21.6521	21.6393	21.6266	21.614	21.6016	21.5893	21.5774	21.5657	21.5543	21.5432	21.5326	21.5224	21.5127	21.5036	21.4949	21.4869	21.4796	21.4729	21.4669	21.4617
22	21.9883	21.9765	21.9648	21.9529	21.941	21.9291	21.917	21.9048	21.8926	21.8801	21.8676	21.8548	21.842	21.8289	21.8157	21.8023	21.7887	21.775	21.7611	21.747	21.7328	21.7184	21.7039	21.6892	21.6745	21.6597	21.6449	21.63	21.6151	21.6002	21.5855	21.5708	21.5562	21.5419	21.5278	21.5139	21.5004	21.4872	21.4745	21.4622	21.4504	21.4392	21.4285	21.4186	21.4093	21.4008	21.393	21.3861	21.38
22	21.9868	21.9735	21.9602	21.9469	21.9334	21.9199	21.9063	21.8926	21.8787	21.8646	21.8504	21.836	21.8215	21.8067	21.7918	21.7766	21.7613	21.7457	21.73	21.714	21.6979	21.6816	21.6651	21.6485	21.6318	21.615	21.5982	21.5813	21.5643	21.5475	21.5307	21.514	21.4974	21.4811	21.465	21.4492	21.4338	21.4188	21.4043	21.3902	21.3768	21.364	21.3519	21.3405	21.3299	21.3202	21.3113	21.3034	21.2965
22	21.9852	21.9705	21.9556	21.9407	21.9258	21.9107	21.8955	21.8801	21.8646	21.849	21.8331	21.817	21.8008	21.7843	21.7676	21.7506	21.7334	21.716	21.6984	21.6806	21.6625	21.6442	21.6258	21.6072	21.5885	21.5696	21.5507	21.5317	21.5127	21.4937	21.4748	21.4561	21.4374	21.4191	21.401	21.3832	21.3658	21.3489	21.3325	21.3167	21.3015	21.287	21.2734	21.2605	21.2486	21.2375	21.2275	21.2186	21.2107
22	21.9837	21.9674	21.951	21.9345	21.918	21.9013	21.8845	21.8676	21.8504	21.8331	21.8156	21.7978	21.7798	21.7615	21.743	21.7243	21.7052	21.6859	21.6664	21.6466	21.6266	21.6063	21.5858	21.5652	21.5443	21.5234	21.5023	21.4812	21.46	21.4389	21.4179	21.3969	21.3762	21.3557	21.3355	21.3156	21.2962	21.2773	21.259	21.2413	21.2243	21.2081	21.1928	21.1784	21.165	21.1526	21.1414	21.1314	21.1226
22	21.9821	21.9642	21.9463	21.9283	21.9101	21.8919	21.8734	21.8548	21.836	21.817	21.7978	21.7783	21.7585	21.7385	21.7181	21.6975	21.6766	21.6554	21.6339	21.6121	21.59	21.5677	21.5451	21.5224	21.4994	21.4763	21.453	21.4297	21.4063	21.3829	21.3597	21.3365	21.3135	21.2908	21.2684	21.2464	21.2248	21.2039	21.1835	21.1638	21.145	21.127	21.1099	21.0939	21.079	21.0653	21.0528	21.0416	21.0317
22	21.9806	21.9611	21.9415	21.9219	21.9022	21.8823	21.8622	21.842	21.8215	21.8008	21.7798	21.7585	21.737	21.7151	21.6929	21.6704	21.6475	21.6243	21.6008	21.577	21.5529	21.5284	21.5037	21.4787	21.4536	21.4282	21.4027	21.3771	21.3514	21.3257	21.3001	21.2746	21.2493	21.2243	21.1996	21.1753	21.1516	21.1284	21.1059	21.0842	21.0634	21.0434	21.0246	21.0069	20.9903	20.9751	20.9613	20.9489	20.938
22	21.979	21.9579	21.9367	21.9155	21.8941	21.8726	21.8509	21.8289	21.8067	21.7843	21.7615	21.7385	21.7151	21.6914	21.6673	21.6428	21.618	21.5928	21.5672	21.5413	21.515	21.4884	21.4615	21.4343	21.4068	21.3791	21.3513	21.3233	21.2952	21.2672	21.2391	21.2112	21.1835	21.1561	21.129	21.1024	21.0763	21.0508	21.0261	21.0022	20.9792	20.9573	20.9365	20.917	20.8988	20.882	20.8667	20.853	20.841
22	21.9773	21.9546	21.9319	21.909	21.886	21.8628	21.8393	21.8157	21.7918	21.7676	21.743	21.7181	21.6929	21.6673	21.6412	21.6148	21.588	21.5607	21.533	21.505	21.4765	21.4477	21.4185	21.3889	21.3591	21.329	21.2987	21.2683	21.2378	21.2072	21.1766	21.1462	21.116	21.086	21.0564	21.0273	20.9987	20.9709	20.9438	20.9176	20.8924	20.8684	20.8456	20.8241	20.8041	20.7856	20.7688	20.7538	20.7405
22	21.9757	21.9514	21.9269	21.9024	21.8777	21.8528	21.8277	21.8023	21.7766	21.7506	21.7243	21.6975	21.6704	21.6428	21.6148	21.5864	21.5575	21.5281	21.4983	21.468	21.4373	21.4061	21.3746	21.3426	21.3104	21.2778	21.245	21.212	21.1789	21.1457	21.1125	21.0795	21.0466	21.014	20.9817	20.95	20.9189	20.8885	20.8589	20.8303	20.8028	20.7765	20.7515	20.728	20.706	20.6858	20.6673	20.6508	20.6363
22	21.974	21.948	21.9219	21.8957	21.8693	21.8427	21.8159	21.7887	21.7613	21.7334	21.7052	21.6766	21.6475	21.618	21.588	21.5575	21.5264	21.4949	21.4629	21.4303	21.3973	21.3637	21.3298	21.2954	21.2606	21.2255	21.19	21.1544	21.1186	21.0827	21.0467	21.0109	20.9752	20.9399	20.9049	20.8704	20.8365	20.8034	20.7712	20.74	20.71	20.6813	20.654	20.6283	20.6043	20.5822	20.562	20.5439	20.528
22	21.9724	21.9447	21.9169	21.889	21.8609	21.8325	21.8039	21.775	21.7457	21.716	21.6859	21.6554	21.6243	21.5928	21.5607	21.5281	21.4949	21.4611	21.4268	21.3919	21.3565	21.3206	21.2841	21.2471	21.2097	21.1719	21.1338	21.0954	21.0568	21.018	20.9792	20.9405	20.9019	20.8636	20.8257	20.7883	20.7515	20.7156	20.6806	20.6467	20.614	20.5827	20.553	20.525	20.4988	20.4746	20.4525	20.4327	20.4153
22	21.9707	21.9413	21.9118	21.8821	21.8523	21.8222	21.7918	21.7611	21.73	21.6984	21.6664	21.6339	21.6008	21.5672	21.533	21.4983	21.4629	21.4268	21.3902	21.3529	21.315	21.2765	21.2375	21.1979	21.1578	21.1172	21.0762	21.0349	20.9934	20.9517	20.9099	20.8681	20.8265	20.7851	20.7441	20.7036	20.6638	20.6248	20.5869	20.55	20.5145	20.4805	20.4481	20.4176	20.3891	20.3627	20.3386	20.317	20.298
22	21.969	21.9378	21.9066	21.8752	21.8436	21.8118	21.7796	21.747	21.714	21.6806	21.6466	21.6121	21.577	21.5413	21.505	21.468	21.4303	21.3919	21.3529	21.3132	21.2727	21.2317	21.1899	21.1476	21.1047	21.0612	21.0173	20.973	20.9284	20.8836	20.8387	20.7937	20.7488	20.7042	20.66	20.6162	20.5732	20.531	20.4899	20.4499	20.4114	20.3745	20.3393	20.3061	20.275	20.2463	20.22	20.1964	20.1757
22	21.9672	21.9344	21.9014	21.8683	21.8349	21.8012	21.7672	21.7328	21.6979	21.6625	21.6266	21.59	21.5529	21.515	21.4765	21.4373	21.3973	21.3565	21.315	21.2727	21.2297	21.1859	21.1415	21.0963	21.0505	21.004	20.9571	20.9097	20.8619	20.8138	20.7655	20.7172	20.669	20.6209	20.5732	20.5261	20.4796	20.434	20.3895	20.3462	20.3045	20.2644	20.2262	20.1901	20.1563	20.125	20.0964	20.0707	20.048
22	21.9655	21.9309	21.8962	21.8612	21.8261	21.7906	21.7547	21.7184	21.6816	21.6442	21.6063	21.5677	21.5284	21.4884	21.4477	21.4061	21.3637	21.3206	21.2765	21.2317	21.1859	21.1394	21.0921	21.044	20.9951	20.9456	20.8955	20.8448	20.7937	20.7422	20.6905	20.6386	20.5868	20.5351	20.4838	20.433	20.3829	20.3337	20.2855	20.2387	20.1935	20.15	20.1086	20.0693	20.0326	19.9985	19.9674	19.9394	19.9147
22	21.9637	21.9274	21.8909	21.8541	21.8172	21.7798	21.7421	21.7039	21.6651	21.6258	21.5858	21.5451	21.5037	21.4615	21.4185	21.3746	21.3298	21.2841	21.2375	21.1899	21.1415	21.0921	21.0418	20.9907	20.9387	20.886	20.8325	20.7785	20.7239	20.6688	20.6135	20.5579	20.5023	20.4468	20.3917	20.337	20.283	20.2299	20.1779	20.1273	20.0783	20.0312	19.9862	19.9437	19.9037	19.8667	19.8328	19.8023	19.7753
22	21.9619	21.9238	21.8855	21.847	21.8082	21.769	21.7294	21.6892	21.6485	21.6072	21.5652	21.5224	21.4787	21.4343	21.3889	21.3426	21.2954	21.2471	21.1979	21.1476	21.0963	21.044	20.9907	20.9364	20.8812	20.8251	20.7683	20.7107	20.6524	20.5936	20.5345	20.475	20.4155	20.3559	20.2967	20.2379	20.1797	20.1225	20.0664	20.0118	19.9588	19.9078	19.859	19.8128	19.7694	19.7291	19.6922	19.6589	19.6295
22	21.9602	21.9202	21.8801	21.8398	21.7992	21.7581	21.7166	21.6745	21.6318	21.5885	21.5443	21.4994	21.4536	21.4068	21.3591	21.3104	21.2606	21.2097	21.1578	21.1047	21.0505	20.9951	20.9387	20.8812	20.8227	20.7631	20.7027	20.6414	20.5794	20.5167	20.4535	20.39	20.3262	20.2625	20.1989	20.1357	20.0732	20.0115	19.951	19.892	19.8347	19.7794	19.7266	19.6764	19.6292	19.5854	19.5452	19.5089	19.4769
22	21.9584	21.9166	21.8747	21.8326	21.7901	21.7472	21.7037	21.6597	21.615	21.5696	21.5234	21.4763	21.4282	21.3791	21.329	21.2778	21.2255	21.1719	21.1172	21.0612	21.004	20.9456	20.886	20.8251	20.7631	20.7	20.6359	20.5707	20.5047	20.438	20.3706	20.3028	20.2346	20.1664	20.0982	20.0304	19.9631	19.8968	19.8315	19.7678	19.7059	19.646	19.5887	19.5343	19.483	19.4353	19.3915	19.352	19.317
22	21.9566	21.913	21.8693	21.8254	21.781	21.7362	21.6908	21.6449	21.5982	21.5507	21.5023	21.453	21.4027	21.3513	21.2987	21.245	21.19	21.1338	21.0762	21.0173	20.9571	20.8955	20.8325	20.7683	20.7027	20.6359	20.5679	20.4987	20.4286	20.3576	20.2858	20.2135	20.1407	20.0676	19.9946	19.9219	19.8496	19.7782	19.7079	19.6391	19.5722	19.5074	19.4453	19.3861	19.3304	19.2785	19.2307	19.1876	19.1494
22	21.9548	21.9094	21.8639	21.8181	21.7719	21.7252	21.6779	21.63	21.5813	21.5317	21.4812	21.4297	21.3771	21.3233	21.2683	21.212	21.1544	21.0954	21.0349	20.973	20.9097	20.8448	20.7785	20.7107	20.6414	20.5707	20.4987	20.4255	20.3511	20.2756	20.1992	20.1221	20.0444	19.9664	19.8882	19.8102	19.7326	19.6558	19.5801	19.5058	19.4335	19.3634	19.296	19.2317	19.1711	19.1145	19.0625	19.0154	18.9736
22	21.953	21.9059	21.8585	21.8109	21.7628	21.7142	21.665	21.6151	21.5643	21.5127	21.46	21.4063	21.3514	21.2952	21.2378	21.1789	21.1186	21.0568	20.9934	20.9284	20.8619	20.7937	20.7239	20.6524	20.5794	20.5047	20.4286	20.3511	20.2722	20.1921	20.1109	20.0288	19.9459	19.8626	19.779	19.6954	19.6121	19.5295	19.448	19.3679	19.2896	19.2137	19.1406	19.0708	19.0048	18.9432	18.8863	18.8348	18.789
22	21.9512	21.9023	21.8531	21.8037	21.7537	21.7033	21.6521	21.6002	21.5475	21.4937	21.4389	21.3829	21.3257	21.2672	21.2072	21.1457	21.0827	21.018	20.9517	20.8836	20.8138	20.7422	20.6688	20.5936	20.5167	20.438	20.3576	20.2756	20.1921	20.1071	20.0209	19.9335	19.8453	19.7563	19.667	19.5775	19.4881	19.3994	19.3115	19.2251	19.1405	19.0583	18.979	18.9031	18.8312	18.7639	18.7018	18.6454	18.5952
22	21.9494	21.8987	21.8478	21.7965	21.7447	21.6924	21.6393	21.5855	21.5307	21.4748	21.4179	21.3597	21.3001	21.2391	21.1766	21.1125	21.0467	20.9792	20.9099	20.8387	20.7655	20.6905	20.6135	20.5345	20.4535	20.3706	20.2858	20.1992	20.1109	20.0209	19.9294	19.8366	19.7427	19.6478	19.5523	19.4565	19.3607	19.2653	19.1708	19.0775	18.9861	18.897	18.8109	18.7283	18.65	18.5765	18.5085	18.4467	18.3916
22	21.9477	21.8952	21.8425	21.7894	21.7358	21.6816	21.6266	21.5708	21.514	21.4561	21.3969	21.3365	21.2746	21.2112	21.1462	21.0795	21.0109	20.9405	20.8681	20.7937	20.7172	20.6386	20.5579	20.475	20.39	20.3028	20.2135	20.1221	20.0288	19.9335	19.8366	19.7381	19.6382	19.5371	19.4352	19.3327	19.23	19.1276	19.0258	18.9252	18.8263	18.7297	18.6362	18.5463	18.4608	18.3804	18.3059	18.238	18.1775
22	21.9459	21.8917	21.8372	21.7823	21.7269	21.6709	21.614	21.5562	21.4974	21.4374	21.3762	21.3135	21.2493	21.1835	21.116	21.0466	20.9752	20.9019	20.8265	20.7488	20.669	20.5868	20.5023	20.4155	20.3262	20.2346	20.1407	20.0444	19.9459	19.8453	19.7427	19.6382	19.532	19.4244	19.3157	19.2061	19.0961	18.9861	18.8766	18.768	18.6611	18.5564	18.4547	18.3567	18.2633	18.1753	18.0936	18.0189	17.9521
22	21.9442	21.8883	21.832	21.7754	21.7182	21.6603	21.6016	21.5419	21.4811	21.4191	21.3557	21.2908	21.2243	21.1561	21.086	21.014	20.9399	20.8636	20.7851	20.7042	20.6209	20.5351	20.4468	20.3559	20.2625	20.1664	20.0676	19.9664	19.8626	19.7563	19.6478	19.5371	19.4244	19.31	19.1941	19.0771	18.9593	18.8412	18.7233	18.6062	18.4905	18.3769	18.2663	18.1595	18.0573	17.9608	17.8709	17.7886	17.7149
22	21.9425	21.8849	21.8269	21.7686	21.7096	21.6499	21.5893	21.5278	21.465	21.401	21.3355	21.2684	21.1996	21.129	21.0564	20.9817	20.9049	20.8257	20.7441	20.66	20.5732	20.4838	20.3917	20.2967	20.1989	20.0982	19.9946	19.8882	19.779	19.667	19.5523	19.4352	19.3157	19.1941	19.0707	18.9457	18.8197	18.6929	18.5661	18.4398	18.3146	18.1914	18.071	17.9544	17.8425	17.7365	17.6375	17.5466	17.4649
22	21.9409	21.8816	21.822	21.7619	21.7012	21.6397	21.5774	21.5139	21.4492	21.3832	21.3156	21.2464	21.1753	21.1024	21.0273	20.95	20.8704	20.7883	20.7036	20.6162	20.5261	20.433	20.337	20.2379	20.1357	20.0304	19.9219	19.8102	19.6954	19.5775	19.4565	19.3327	19.2061	19.0771	18.9457	18.8124	18.6776	18.5417	18.4053	18.269	18.1336	17.9998	17.8687	17.7412	17.6186	17.502	17.3927	17.292	17.2013
22	21.9392	21.8783	21.8171	21.7554	21.693	21.6298	21.5657	21.5004	21.4338	21.3658	21.2962	21.2248	21.1516	21.0763	20.9987	20.9189	20.8365	20.7515	20.6638	20.5732	20.4796	20.3829	20.283	20.1797	20.0732	19.9631	19.8496	19.7326	19.6121	19.4881	19.3607	19.23	19.0961	18.9593	18.8197	18.6776	18.5335	18.3879	18.2412	18.0942	17.9476	17.8024	17.6595	17.5201	17.3854	17.2569	17.136	17.0242	16.9233
22	21.9377	21.8752	21.8124	21.749	21.685	21.6201	21.5543	21.4872	21.4188	21.3489	21.2773	21.2039	21.1284	21.0508	20.9709	20.8885	20.8034	20.7156	20.6248	20.531	20.434	20.3337	20.2299	20.1225	20.0115	19.8968	19.7782	19.6558	19.5295	19.3994	19.2653	19.1276	18.9861	18.8412	18.6929	18.5417	18.3879	18.2319	18.0743	17.9158	17.7572	17.5994	17.4436	17.2909	17.1428	17.0009	16.8669	16.7425	16.6296
22	21.9362	21.8721	21.8078	21.7429	21.6773	21.6108	21.5432	21.4745	21.4043	21.3325	21.259	21.1835	21.1059	21.0261	20.9438	20.8589	20.7712	20.6806	20.5869	20.4899	20.3895	20.2855	20.1779	20.0664	19.951	19.8315	19.7079	19.5801	19.448	19.3115	19.1708	19.0258	18.8766	18.7233	18.5661	18.4053	18.2412	18.0743	17.9051	17.7343	17.5626	17.3912	17.2212	17.0539	16.8908	16.7338	16.5849	16.446	16.3193
22	21.9347	21.8692	21.8034	21.737	21.6698	21.6018	21.5326	21.4622	21.3902	21.3167	21.2413	21.1638	21.0842	21.0022	20.9176	20.8303	20.74	20.6467	20.55	20.4499	20.3462	20.2387	20.1273	20.0118	19.892	19.7678	19.6391	19.5058	19.3679	19.2251	19.0775	18.9252	18.768	18.6062	18.4398	18.269	18.0942	17.9158	17.7343	17.5503	17.3647	17.1784	16.9928	16.8093	16.6295	16.4555	16.2895	16.1339	15.9913
22	21.9333	21.8664	21.7991	21.7313	21.6627	21.5931	21.5224	21.4504	21.3768	21.3015	21.2243	21.145	21.0634	20.9792	20.8924	20.8028	20.71	20.614	20.5145	20.4114	20.3045	20.1935	20.0783	19.9588	19.8347	19.7059	19.5722	19.4335	19.2896	19.1405	18.9861	18.8263	18.6611	18.4905	18.3146	18.1336	17.9476	17.7572	17.5626	17.3647	17.164	16.9618	16.7591	16.5577	16.3592	16.166	15.9805	15.8056	15.6443
22	21.932	21.8637	21.7951	21.7259	21.6559	21.5849	21.5127	21.4392	21.364	21.287	21.2081	21.127	21.0434	20.9573	20.8684	20.7765	20.6813	20.5827	20.4805	20.3745	20.2644	20.15	20.0312	19.9078	19.7794	19.646	19.5074	19.3634	19.2137	19.0583	18.897	18.7297	18.5564	18.3769	18.1914	17.9998	17.8024	17.5994	17.3912	17.1784	16.9618	16.7422	16.521	16.2998	16.0805	15.8655	15.6577	15.4604	15.2772
22	21.9307	21.8612	21.7913	21.7208	21.6495	21.5771	21.5036	21.4285	21.3519	21.2734	21.1928	21.1099	21.0246	20.9365	20.8456	20.7515	20.654	20.553	20.4481	20.3393	20.2262	20.1086	19.9862	19.859	19.7266	19.5887	19.4453	19.296	19.1406	18.979	18.8109	18.6362	18.4547	18.2663	18.071	17.8687	17.6595	17.4436	17.2212	16.9928	16.7591	16.521	16.2797	16.0367	15.7942	15.5547	15.3213	15.0979	14.8887
22	21.9295	21.8589	21.7878	21.716	21.6435	21.5698	21.4949	21.4186	21.3405	21.2605	21.1784	21.0939	21.0069	20.917	20.8241	20.728	20.6283	20.525	20.4176	20.3061	20.1901	20.0693	19.9437	19.8128	19.6764	19.5343	19.3861	19.2317	19.0708	18.9031	18.7283	18.5463	18.3567	18.1595	17.9544	17.7412	17.5201	17.2909	17.0539	16.8093	16.5577	16.2998	16.0367	15.77	15.5018	15.2345	14.9719	14.7179	14.4779
22	21.9284	21.8567	21.7845	21.7116	21.6379	21.5631	21.4869	21.4093	21.3299	21.2486	21.165	21.079	20.9903	20.8988	20.8041	20.706	20.6043	20.4988	20.3891	20.275	20.1563	20.0326	19.9037	19.7694	19.6292	19.483	19.3304	19.1711	19.0048	18.8312	18.65	18.4608	18.2633	18.0573	17.8425	17.6186	17.3854	17.1428	16.8908	16.6295	16.3592	16.0805	15.7942	15.5018	15.205	14.9068	14.6105	14.321	14.0442
22	21.9274	21.8546	21.7814	21.7075	21.6327	21.5568	21.4796	21.4008	21.3202	21.2375	21.1526	21.0653	20.9751	20.882	20.7856	20.6858	20.5822	20.4746	20.3627	20.2463	20.125	19.9985	19.8667	19.7291	19.5854	19.4353	19.2785	19.1145	18.9432	18.7639	18.5765	18.3804	18.1753	17.9608	17.7365	17.502	17.2569	17.0009	16.7338	16.4555	16.166	15.8655	15.5547	15.2345	14.9068	14.5738	14.2394	13.9084	13.5876
22	21.9265	21.8528	21.7787	21.7038	21.6281	21.5512	21.4729	21.393	21.3113	21.2275	21.1414	21.0528	20.9613	20.8667	20.7688	20.6673	20.562	20.4525	20.3386	20.22	20.0964	19.9674	19.8328	19.6922	19.5452	19.3915	19.2307	19.0625	18.8863	18.7018	18.5085	18.3059	18.0936	17.8709	17.6375	17.3927	17.136	16.8669	16.5849	16.2895	15.9805	15.6577	15.3213	14.9719	14.6105	14.2394	13.8618	13.4827	13.1094
22	21.9257	21.8512	21.7762	21.7005	21.6239	21.5461	21.4669	21.3861	21.3034	21.2186	21.1314	21.0416	20.9489	20.853	20.7538	20.6508	20.5439	20.4327	20.317	20.1964	20.0707	19.9394	19.8023	19.6589	19.5089	19.352	19.1876	19.0154	18.8348	18.6454	18.4467	18.238	18.0189	17.7886	17.5466	17.292	17.0242	16.7425	16.446	16.1339	15.8056	15.4604	15.0979	14.7179	14.321	13.9084	13.4827	13.0483	12.6125
22	21.925	21.8497	21.774	21.6976	21.6202	21.5417	21.4617	21.38	21.2965	21.2107	21.1226	21.0317	20.938	20.841	20.7405	20.6363	20.528	20.4153	20.298	20.1757	20.048	19.9147	19.7753	19.6295	19.4769	19.317	19.1494	18.9736	18.789	18.5952	18.3916	18.1775	17.9521	17.7149	17.4649	17.2013	16.9233	16.6296	16.3193	15.9913	15.6443	15.2772	14.8887	14.4779	14.0442	13.5876	13.1094	12.6125	12.1032
22	21.9244	21.8485	21.7722	21.6951	21.6171	21.5379	21.4572	21.3748	21.2905	21.204	21.115	21.0233	20.9287	20.8307	20.7292	20.6238	20.5144	20.4004	20.2817	20.1579	20.0286	19.8935	19.7522	19.6043	19.4493	19.2869	19.1164	18.9375	18.7495	18.5519	18.3439	18.1249	17.8941	17.6507	17.3936	17.122	16.8345	16.5301	16.2073	15.8645	15.5001	15.1121	14.6987	14.2578	13.7874	13.2857	12.7518	12.1863	11.5927
22	21.9239	21.8475	21.7706	21.6931	21.6145	21.5347	21.4535	21.3705	21.2856	21.1985	21.1088	21.0164	20.921	20.8222	20.7198	20.6136	20.5031	20.3881	20.2682	20.1431	20.0125	19.8759	19.733	19.5833	19.4264	19.2619	19.0891	18.9075	18.7166	18.5157	18.3041	18.081	17.8455	17.5968	17.3337	17.0551	16.7596	16.4458	16.112	15.7561	15.3761	14.9694	14.5332	14.0642	13.5588	13.0131	12.4232	11.7857	11.0989
22	21.9235	21.8467	21.7695	21.6915	21.6125	21.5323	21.4506	21.3672	21.2818	21.1941	21.1039	21.011	20.9149	20.8155	20.7125	20.6055	20.4942	20.3784	20.2576	20.1316	19.9999	19.8621	19.7179	19.5669	19.4084	19.2422	19.0675	18.8839	18.6906	18.4871	18.2726	18.0462	17.807	17.554	17.2861	17.0018	16.6998	16.3783	16.0354	15.6688	15.2757	14.8532	14.3975	13.904	13.3676	12.782	12.1395	11.4317	10.649
22	21.9232	21.8461	21.7686	21.6903	21.611	21.5305	21.4485	21.3648	21.279	21.191	21.1004	21.0071	20.9106	20.8107	20.7072	20.5997	20.4879	20.3714	20.25	20.1232	19.9908	19.8522	19.7071	19.555	19.3955	19.228	19.0519	18.8668	18.6719	18.4665	18.2499	18.0211	17.7791	17.523	17.2515	16.9631	16.6562	16.329	15.9793	15.6046	15.2017	14.7671	14.2963	13.7839	13.2229	12.6049	11.9187	11.15	10.2801
22	21.923	21.8458	21.7681	21.6896	21.6102	21.5295	21.4473	21.3633	21.2774	21.1891	21.0983	21.0047	20.908	20.8079	20.704	20.5962	20.484	20.3672	20.2454	20.1182	19.9853	19.8462	19.7005	19.5478	19.3876	19.2194	19.0425	18.8565	18.6606	18.454	18.2361	18.0058	17.7622	17.5042	17.2305	16.9395	16.6297	16.299	15.9451	15.5653	15.1564	14.7142	14.2339	13.7093	13.1325	12.4932	11.7777	10.9672	10.0349
22	21.923	21.8457	21.7679	21.6894	21.6099	21.5291	21.4469	21.3628	21.2768	21.1885	21.0976	21.0039	20.9071	20.8069	20.703	20.595	20.4828	20.3658	20.2439	20.1165	19.9834	19.8442	19.6983	19.5454	19.385	19.2165	19.0394	18.853	18.6568	18.4499	18.2315	18.0007	17.7566	17.4979	17.2234	16.9316	16.6208	16.2889	15.9336	15.5521	15.1411	14.6963	14.2128	13.684	13.1017	12.455	11.7292	10.9038	9.9492
22	21.923	21.8458	21.7681	21.6896	21.6102	21.5295	21.4473	21.3633	21.2774	21.1891	21.0983	21.0047	20.908	20.8079	20.704	20.5962	20.484	20.3672	20.2454	20.1182	19.9853	19.8462	19.7005	19.5478	19.3876	19.2194	19.0425	18.8565	18.6606	18.454	18.2361	18.0058	17.7622	17.5042	17.2305	16.9395	16.6297	16.299	15.9451	15.5653	15.1564	14.7142	14.2339	13.7093	13.1325	12.4932	11.7777	10.9672	10.0349
22	21.9232	21.8461	21.7686	21.6903	21.611	21.5305	21.4485	21.3648	21.279	21.191	21.1004	21.0071	20.9106	20.8107	20.7072	20.5997	20.4879	20.3714	20.25	20.1232	19.9908	19.8522	19.7071	19.555	19.3955	19.228	19.0519	18.8668	18.6719	18.4665	18.2499	18.0211	17.7791	17.523	17.2515	16.9631	16.6562	16.329	15.9793	15.6046	15.2017	14.7671	14.2963	13.7839	13.2229	12.6049	11.9187	11.15	10.2801
22	21.9235	21.8467	21.7695	21.6915	21.6125	21.5323	21.4506	21.3672	21.2818	21.1941	21.1039	21.011	20.9149	20.8155	20.7125	20.6055	20.4942	20.3784	20.2576	20.1316	19.9999	19.8621	19.7179	19.5669	19.4084	19.2422	19.0675	18.8839	18.6906	18.4871	18.2726	18.0462	17.807	17.554	17.2861	17.0018	16.6998	16.3783	16.0354	15.6688	15.2757	14.8532	14.3975	13.904	13.3676	12.782	12.1395	11.4317	10.649
22	21.9239	21.8475	21.7706	21.6931	21.6145	21.5347	21.4535	21.3705	21.2856	21.1985	21.1088	21.0164	20.921	20.8222	20.7198	20.6136	20.5031	20.3881	20.2682	20.1431	20.0125	19.8759	19.733	19.5833	19.4264	19.2619	19.0891	18.9075	18.7166	18.5157	18.3041	18.081	17.8455	17.5968	17.3337	17.0551	16.7596	16.4458	16.112	15.7561	15.3761	14.9694	14.5332	14.0642	13.5588	13.0131	12.4232	11.7857	11.0989
22	21.9244	21.8485	21.7722	21.6951	21.6171	21.5379	21.4572	21.3748	21.2905	21.204	21.115	21.0233	20.9287	20.8307	20.7292	20.6238	20.5144	20.4004	20.2817	20.1579	20.0286	19.8935	19.7522	19.6043	19.4493	19.2869	19.1164	18.9375	18.7495	18.5519	18.3439	18.1249	17.8941	17.6507	17.3936	17.122	16.8345	16.5301	16.2073	15.8645	15.5001	15.1121	14.6987	14.2578	13.7874	13.2857	12.7518	12.1863	11.5927
22	21.925	21.8497	21.774	21.6976	21.6202	21.5417	21.4617	21.38	21.2965	21.2107	21.1226	21.0317	20.938	20.841	20.7405	20.6363	20.528	20.4153	20.298	20.1757	20.048	19.9147	19.7753	19.6295	19.4769	19.317	19.1494	18.9736	18.789	18.5952	18.3916	18.1775	17.9521	17.7149	17.4649	17.2013	16.9233	16.6296	16.3193	15.9913	15.6443	15.2772	14.8887	14.4779	14.0442	13.5876	13.1094	12.6125	12.1032
22	21.9257	21.8512	21.7762	21.7005	21.6239	21.5461	21.4669	21.3861	21.3034	21.2186	21.1314	21.0416	20.9489	20.853	20.7538	20.6508	20.5439	20.4327	20.317	20.1964	20.0707	19.9394	19.8023	19.6589	19.5089	19.352	19.1876	19.0154	18.8348	18.6454	18.4467	18.238	18.0189	17.7886	17.5466	17.292	17.0242	16.7425	16.446	16.1339	15.8056	15.4604	15.0979	14.7179	14.321	13.9084	13.4827	13.0483	12.6125
22	21.9265	21.8528	21.7787	21.7038	21.6281	21.5512	21.4729	21.393	21.3113	21.2275	21.1414	21.0528	20.9613	20.8667	20.7688	20.6673	20.562	20.4525	20.3386	20.22	20.0964	19.9674	19.8328	19.6922	19.5452	19.3915	19.2307	19.0625	18.8863	18.7018	18.5085	18.3059	18.0936	17.8709	17.6375	17.3927	17.136	16.8669	16.5849	16.2895	15.9805	15.6577	15.3213	14.9719	14.6105	14.2394	13.8618	13.4827	13.1094
22	21.9274	21.8546	21.7814	21.7075	21.6327	21.5568	21.4796	21.4008	21.3202	21.2375	21.1526	21.0653	20.9751	20.882	20.7856	20.6858	20.5822	20.4746	20.3627	20.2463	20.125	19.9985	19.8667	19.7291	19.5854	19.4353	19.2785	19.1145	18.9432	18.7639	18.5765	18.3804	18.1753	17.9608	17.7365	17.502	17.2569	17.0009	16.7338	16.4555	16.166	15.8655	15.5547	15.2345	14.9068	14.5738	14.2394	13.9084	13.5876
22	21.9284	21.8567	21.7845	21.7116	21.6379	21.5631	21.4869	21.4093	21.3299	21.2486	21.165	21.079	20.9903	20.8988	20.8041	20.706	20.6043	20.4988	20.3891	20.275	20.1563	20.0326	19.9037	19.7694	19.6292	19.483	19.3304	19.1711	19.0048	18.8312	18.65	18.4608	18.2633	18.0573	17.8425	17.6186	17.3854	17.1428	16.8908	16.6295	16.3592	16.0805	15.7942	15.5018	15.205	14.9068	14.6105	14.321	14.0442
22	21.9295	21.8589	21.7878	21.716	21.6435	21.5698	21.4949	21.4186	21.3405	21.2605	21.1784	21.0939	21.0069	20.917	20.8241	20.728	20.6283	20.525	20.4176	20.3061	20.1901	20.0693	19.9437	19.8128	19.6764	19.5343	19.3861	19.2317	19.0708	18.9031	18.7283	18.5463	18.3567	18.1595	17.9544	17.7412	17.5201	17.2909	17.0539	16.8093	16.5577	16.2998	16.0367	15.77	15.5018	15.2345	14.9719	14.7179	14.4779
22	21.9307	21.8612	21.7913	21.7208	21.6495	21.5771	21.5036	21.4285	21.3519	21.2734	21.1928	21.1099	21.0246	20.9365	20.8456	20.7515	20.654	20.553	20.4481	20.3393	20.2262	20.1086	19.9862	19.859	19.7266	19.5887	19.4453	19.296	19.1406	18.979	18.8109	18.6362	18.4547	18.2663	18.071	17.8687	17.6595	17.4436	17.2212	16.9928	16.7591	16.521	16.2797	16.0367	15.7942	15.5547	15.3213	15.0979	14.8887
22	21.932	21.8637	21.7951	21.7259	21.6559	21.5849	21.5127	21.4392	21.364	21.287	21.2081	21.127	21.0434	20.9573	20.8684	20.7765	20.6813	20.5827	20.4805	20.3745	20.2644	20.15	20.0312	19.9078	19.7794	19.646	19.5074	19.3634	19.2137	19.0583	18.897	18.7297	18.5564	18.3769	18.1914	17.9998	17.8024	17.5994	17.3912	17.1784	16.9618	16.7422	16.521	16.2998	16.0805	15.8655	15.6577	15.4604	15.2772
22	21.9333	21.8664	21.7991	21.7313	21.6627	21.5931	21.5224	21.4504	21.3768	21.3015	21.2243	21.145	21.0634	20.9792	20.8924	20.8028	20.71	20.614	20.5145	20.4114	20.3045	20.1935	20.0783	19.9588	19.8347	19.7059	19.5722	19.4335	19.2896	19.1405	18.9861	18.8263	18.6611	18.4905	18.3146	18.1336	17.9476	17.7572	17.5626	17.3647	17.164	16.9618	16.7591	16.5577	16.3592	16.166	15.9805	15.8056	15.6443
22	21.9347	21.8692	21.8034	21.737	21.6698	21.6018	21.5326	21.4622	21.3902	21.3167	21.2413	21.1638	21.0842	21.0022	20.9176	20.8303	20.74	20.6467	20.55	20.4499	20.3462	20.2387	20.1273	20.0118	19.892	19.7678	19.6391	19.5058	19.3679	19.2251	19.0775	18.9252	18.768	18.6062	18.4398	18.269	18.0942	17.9158	17.7343	17.5503	17.3647	17.1784	16.9928	16.8093	16.6295	16.4555	16.2895	16.1339	15.9913
22	21.9362	21.8721	21.8078	21.7429	21.6773	21.6108	21.5432	21.4745	21.4043	21.3325	21.259	21.1835	21.1059	21.0261	20.9438	20.8589	20.7712	20.6806	20.5869	20.4899	20.3895	20.2855	20.1779	20.0664	19.951	19.8315	19.7079	19.5801	19.448	19.3115	19.1708	19.0258	18.8766	18.7233	18.5661	18.4053	18.2412	18.0743	17.9051	17.7343	17.5626	17.3912	17.2212	17.0539	16.8908	16.7338	16.5849	16.446	16.3193
22	21.9377	21.8752	21.8124	21.749	21.685	21.6201	21.5543	21.4872	21.4188	21.3489	21.2773	21.2039	21.1284	21.0508	20.9709	20.8885	20.8034	20.7156	20.6248	20.531	20.434	20.3337	20.2299	20.1225	20.0115	19.8968	19.7782	19.6558	19.5295	19.3994	19.2653	19.1276	18.9861	18.8412	18.6929	18.5417	18.3879	18.2319	18.0743	17.9158	17.7572	17.5994	17.4436	17.2909	17.1428	17.0009	16.8669	16.7425	16.6296
22	21.9392	21.8783	21.8171	21.7554	21.693	21.6298	21.5657	21.5004	21.4338	21.3658	21.2962	21.2248	21.1516	21.0763	20.9987	20.9189	20.8365	20.7515	20.6638	20.5732	20.4796	20.3829	20.283	20.1797	20.0732	19.9631	19.8496	19.7326	19.6121	19.4881	19.3607	19.23	19.0961	18.9593	18.8197	18.6776	18.5335	18.3879	18.2412	18.0942	17.9476	17.8024	17.6595	17.5201	17.3854	17.2569	17.136	17.0242	16.9233
22	21.9409	21.8816	21.822	21.7619	21.7012	21.6397	21.5774	21.5139	21.4492	21.3832	21.3156	21.2464	21.1753	21.1024	21.0273	20.95	20.8704	20.7883	20.7036	20.6162	20.5261	20.433	20.337	20.2379	20.1357	20.0304	19.9219	19.8102	19.6954	19.5775	19.4565	19.3327	19.2061	19.0771	18.9457	18.8124	18.6776	18.5417	18.4053	18.269	18.1336	17.9998	17.8687	17.7412	17.6186	17.502	17.3927	17.292	17.2013
22	21.9425	21.8849	21.8269	21.7686	21.7096	21.6499	21.5893	21.5278	21.465	21.401	21.3355	21.2684	21.1996	21.129	21.0564	20.9817	20.9049	20.8257	20.7441	20.66	20.5732	20.4838	20.3917	20.2967	20.1989	20.0982	19.9946	19.8882	19.779	19.667	19.5523	19.4352	19.3157	19.1941	19.0707	18.9457	18.8197	18.6929	18.5661	18.4398	18.3146	18.1914	18.071	17.9544	17.8425	17.7365	17.6375	17.5466	17.4649
22	21.9442	21.8883	21.832	21.7754	21.7182	21.6603	21.6016	21.5419	21.4811	21.4191	21.3557	21.2908	21.2243	21.1561	21.086	21.014	20.9399	20.8636	20.7851	20.7042	20.6209	20.5351	20.4468	20.3559	20.2625	20.1664	20.0676	19.9664	19.8626	19.7563	19.6478	19.5371	19.4244	19.31	19.1941	19.0771	18.9593	18.8412	18.7233	18.6062	18.4905	18.3769	18.2663	18.1595	18.0573	17.9608	17.8709	17.7886	17.7149
22	21.9459	21.8917	21.8372	21.7823	21.7269	21.6709	21.614	21.5562	21.4974	21.4374	21.3762	21.3135	21.2493	21.1835	21.116	21.0466	20.9752	20.9019	20.8265	20.7488	20.669	20.5868	20.5023	20.4155	20.3262	20.2346	20.1407	20.0444	19.9459	19.8453	19.7427	19.6382	19.532	19.4244	19.3157	19.2061	19.0961	18.9861	18.8766	18.768	18.6611	18.5564	18.4547	18.3567	18.2633	18.1753	18.0936	18.0189	17.9521
22	21.9477	21.8952	21.8425	21.7894	21.7358	21.6816	21.6266	21.5708	21.514	21.4561	21.3969	21.3365	21.2746	21.2112	21.1462	21.0795	21.0109	20.9405	20.8681	20.7937	20.7172	20.6386	20.5579	20.475	20.39	20.3028	20.2135	20.1221	20.0288	19.9335	19.8366	19.7381	19.6382	19.5371	19.4352	19.3327	19.23	19.1276	19.0258	18.9252	18.8263	18.7297	18.6362	18.5463	18.4608	18.3804	18.3059	18.238	18.1775
22	21.9494	21.8987	21.8478	21.7965	21.7447	21.6924	21.6393	21.5855	21.5307	21.4748	21.4179	21.3597	21.3001	21.2391	21.1766	21.1125	21.0467	20.9792	20.9099	20.8387	20.7655	20.6905	20.6135	20.5345	20.4535	20.3706	20.2858	20.1992	20.1109	20.0209	19.9294	19.8366	19.7427	19.6478	19.5523	19.4565	19.3607	19.2653	19.1708	19.0775	18.9861	18.897	18.8109	18.7283	18.65	18.5765	18.5085	18.4467	18.3916
22	21.9512	21.9023	21.8531	21.8037	21.7537	21.7033	21.6521	21.6002	21.5475	21.4937	21.4389	21.3829	21.3257	21.2672	21.2072	21.1457	21.0827	21.018	20.9517	20.8836	20.8138	20.7422	20.6688	20.5936	20.5167	20.438	20.3576	20.2756	20.1921	20.1071	20.0209	19.9335	19.8453	19.7563	19.667	19.5775	19.4881	19.3994	19.3115	19.2251	19.1405	19.0583	18.979	18.9031	18.8312	18.7639	18.7018	18.6454	18.5952
22	21.953	21.9059	21.8585	21.8109	21.7628	21.7142	21.665	21.6151	21.5643	21.5127	21.46	21.4063	21.3514	21.2952	21.2378	21.1789	21.1186	21.0568	20.9934	20.9284	20.8619	20.7937	20.7239	20.6524	20.5794	20.5047	20.4286	20.3511	20.2722	20.1921	20.1109	20.0288	19.9459	19.8626	19.779	19.6954	19.6121	19.5295	19.448	19.3679	19.2896	19.2137	19.1406	19.0708	19.0048	18.9432	18.8863	18.8348	18.789
22	21.9548	21.9094	21.8639	21.8181	21.7719	21.7252	21.6779	21.63	21.5813	21.5317	21.4812	21.4297	21.3771	21.3233	21.2683	21.212	21.1544	21.0954	21.0349	20.973	20.9097	20.8448	20.7785	20.7107	20.6414	20.5707	20.4987	20.4255	20.3511	20.2756	20.1992	20.1221	20.0444	19.9664	19.8882	19.8102	19.7326	19.6558	19.5801	19.5058	19.4335	19.3634	19.296	19.2317	19.1711	19.1145	19.0625	19.0154	18.9736
22	21.9566	21.913	21.8693	21.8254	21.781	21.7362	21.6908	21.6449	21.5982	21.5507	21.5023	21.453	21.4027	21.3513	21.2987	21.245	21.19	21.1338	21.0762	21.0173	20.9571	20.8955	20.8325	20.7683	20.7027	20.6359	20.5679	20.4987	20.4286	20.3576	20.2858	20.2135	20.1407	20.0676	19.9946	19.9219	19.8496	19.7782	19.7079	19.6391	19.5722	19.5074	19.4453	19.3861	19.3304	19.2785	19.2307	19.1876	19.1494
22	21.9584	21.9166	21.8747	21.8326	21.7901	21.7472	21.7037	21.6597	21.615	21.5696	21.5234	21.4763	21.4282	21.3791	21.329	21.2778	21.2255	21.1719	21.1172	21.0612	21.004	20.9456	20.886	20.8251	20.7631	20.7	20.6359	20.5707	20.5047	20.438	20.3706	20.3028	20.2346	20.1664	20.0982	20.0304	19.9631	19.8968	19.8315	19.7678	19.7059	19.646	19.5887	19.5343	19.483	19.4353	19.3915	19.352	19.317
22	21.9602	21.9202	21.8801	21.8398	21.7992	21.7581	21.7166	21.6745	21.6318	21.5885	21.5443	21.4994	21.4536	21.4068	21.3591	21.3104	21.2606	21.2097	21.1578	21.1047	21.0505	20.9951	20.9387	20.8812	20.8227	20.7631	20.7027	20.6414	20.5794	20.5167	20.4535	20.39	20.3262	20.2625	20.1989	20.1357	20.0732	20.0115	19.951	19.892	19.8347	19.7794	19.7266	19.6764	19.6292	19.5854	19.5452	19.5089	19.4769
22	21.9619	21.9238	21.8855	21.847	21.8082	21.769	21.7294	21.6892	21.6485	21.6072	21.5652	21.5224	21.4787	21.4343	21.3889	21.3426	21.2954	21.2471	21.1979	21.1476	21.0963	21.044	20.9907	20.9364	20.8812	20.8251	20.7683	20.7107	20.6524	20.5936	20.5345	20.475	20.4155	20.3559	20.2967	20.2379	20.1797	20.1225	20.0664	20.0118	19.9588	19.9078	19.859	19.8128	19.7694	19.7291	19.6922	19.6589	19.6295
22	21.9637	21.9274	21.8909	21.8541	21.8172	21.7798	21.7421	21.7039	21.6651	21.6258	21.5858	21.5451	21.5037	21.4615	21.4185	21.3746	21.3298	21.2841	21.2375	21.1899	21.1415	21.0921	21.0418	20.9907	20.9387	20.886	20.8325	20.7785	20.7239	20.6688	20.6135	20.5579	20.5023	20.4468	20.3917	20.337	20.283	20.2299	20.1779	20.1273	20.0783	20.0312	19.9862	19.9437	19.9037	19.8667	19.8328	19.8023	19.7753
22	21.9655	21.9309	21.8962	21.8612	21.8261	21.7906	21.7547	21.7184	21.6816	21.6442	21.6063	21.5677	21.5284	21.4884	21.4477	21.4061	21.3637	21.3206	21.2765	21.2317	21.1859	21.1394	21.0921	21.044	20.9951	20.9456	20.8955	20.8448	20.7937	20.7422	20.6905	20.6386	20.5868	20.5351	20.4838	20.433	20.3829	20.3337	20.2855	20.2387	20.1935	20.15	20.1086	20.0693	20.0326	19.9985	19.9674	19.9394	19.9147
22	21.9672	21.9344	21.9014	21.8683	21.8349	21.8012	21.7672	21.7328	21.6979	21.6625	21.6266	21.59	21.5529	21.515	21.4765	21.4373	21.3973	21.3565	21.315	21.2727	21.2297	21.1859	21.1415	21.0963	21.0505	21.004	20.9571	20.9097	20.8619	20.8138	20.7655	20.7172	20.669	20.6209	20.5732	20.5261	20.4796	20.434	20.3895	20.3462	20.3045	20.2644	20.2262	20.1901	20.1563	20.125	20.0964	20.0707	20.048
22	21.969	21.9378	21.9066	21.8752	21.8436	21.8118	21.7796	21.747	21.714	21.6806	21.6466	21.6121	21.577	21.5413	21.505	21.468	21.4303	21.3919	21.3529	21.3132	21.2727	21.2317	21.1899	21.1476	21.1047	21.0612	21.0173	20.973	20.9284	20.8836	20.8387	20.7937	20.7488	20.7042	20.66	20.6162	20.5732	20.531	20.4899	20.4499	20.4114	20.3745	20.3393	20.3061	20.275	20.2463	20.22	20.1964	20.1757
22	21.9707	21.9413	21.9118	21.8821	21.8523	21.8222	21.7918	21.7611	21.73	21.6984	21.6664	21.6339	21.6008	21.5672	21.533	21.4983	21.4629	21.4268	21.3902	21.3529	21.315	21.2765	21.2375	21.1979	21.1578	21.1172	21.0762	21.0349	20.9934	20.9517	20.9099	20.8681	20.8265	20.7851	20.7441	20.7036	20.6638	20.6248	20.5869	20.55	20.5145	20.4805	20.4481	20.4176	20.3891	20.3627	20.3386	20.317	20.298
22	21.9724	21.9447	21.9169	21.889	21.8609	21.8325	21.8039	21.775	21.7457	21.716	21.6859	21.6554	21.6243	21.5928	21.5607	21.5281	21.4949	21.4611	21.4268	21.3919	21.3565	21.3206	21.2841	21.2471	21.2097	21.1719	21.1338	21.0954	21.0568	21.018	20.9792	20.9405	20.9019	20.8636	20.8257	20.7883	20.7515	20.7156	20.6806	20.6467	20.614	20.5827	20.553	20.525	20.4988	20.4746	20.4525	20.4327	20.4153
22	21.974	21.948	21.9219	21.8957	21.8693	21.8427	21.8159	21.7887	21.7613	21.7334	21.7052	21.6766	21.6475	21.618	21.588	21.5575	21.5264	21.4949	21.4629	21.4303	21.3973	21.3637	21.3298	21.2954	21.2606	21.2255	21.19	21.1544	21.1186	21.0827	21.0467	21.0109	20.9752	20.9399	20.9049	20.8704	20.8365	20.8034	20.7712	20.74	20.71	20.6813	20.654	20.6283	20.6043	20.5822	20.562	20.5439	20.528
22	21.9757	21.9514	21.9269	21.9024	21.8777	21.8528	21.8277	21.8023	21.7766	21.7506	21.7243	21.6975	21.6704	21.6428	21.6148	21.5864	21.5575	21.5281	21.4983	21.468	21.4373	21.4061	21.3746	21.3426	21.3104	21.2778	21.245	21.212	21.1789	21.1457	21.1125	21.0795	21.0466	21.014	20.9817	20.95	20.9189	20.8885	20.8589	20.8303	20.8028	20.7765	20.7515	20.728	20.706	20.6858	20.6673	20.6508	20.6363
22	21.9773	21.9546	21.9319	21.909	21.886	21.8628	21.8393	21.8157	21.7918	21.7676	21.743	21.7181	21.6929	21.6673	21.6412	21.6148	21.588	21.5607	21.533	21.505	21.4765	21.4477	21.4185	21.3889	21.3591	21.329	21.2987	21.2683	21.2378	21.2072	21.1766	21.1462	21.116	21.086	21.0564	21.0273	20.9987	20.9709	20.9438	20.9176	20.8924	20.8684	20.8456	20.8241	20.8041	20.7856	20.7688	20.7538	20.7405
22	21.979	21.9579	21.9367	21.9155	21.8941	21.8726	21.8509	21.8289	21.8067	21.7843	21.7615	21.7385	21.7151	21.6914	21.6673	21.6428	21.618	21.5928	21.5672	21.5413	21.515	21.4884	21.4615	21.4343	21.4068	21.3791	21.3513	21.3233	21.2952	21.2672	21.2391	21.2112	21.1835	21.1561	21.129	21.1024	21.0763	21.0508	21.0261	21.0022	20.9792	20.9573	20.9365	20.917	20.8988	20.882	20.8667	20.853	20.841
22	21.9806	21.9611	21.9415	21.9219	21.9022	21.8823	21.8622	21.842	21.8215	21.8008	21.7798	21.7585	21.737	21.7151	21.6929	21.6704	21.6475	21.6243	21.6008	21.577	21.5529	21.5284	21.5037	21.4787	21.4536	21.4282	21.4027	21.3771	21.3514	21.3257	21.3001	21.2746	21.2493	21.2243	21.1996	21.1753	21.1516	21.1284	21.1059	21.0842	21.0634	21.0434	21.0246	21.0069	20.9903	20.9751	20.9613	20.9489	20.938
22	21.9821	21.9642	21.9463	21.9283	21.9101	21.8919	21.8734	21.8548	21.836	21.817	21.7978	21.7783	21.7585	21.7385	21.7181	21.6975	21.6766	21.6554	21.6339	21.6121	21.59	21.5677	21.5451	21.5224	21.4994	21.4763	21.453	21.4297	21.4063	21.3829	21.3597	21.3365	21.3135	21.2908	21.2684	21.2464	21.2248	21.2039	21.1835	21.1638	21.145	21.127	21.1099	21.0939	21.079	21.0653	21.0528	21.0416	21.0317
22	21.9837	21.9674	21.951	21.9345	21.918	21.9013	21.8845	21.8676	21.8504	21.8331	21.8156	21.7978	21.7798	21.7615	21.743	21.7243	21.7052	21.6859	21.6664	21.6466	21.6266	21.6063	21.5858	21.5652	21.5443	21.5234	21.5023	21.4812	21.46	21.4389	21.4179	21.3969	21.3762	21.3557	21.3355	21.3156	21.2962	21.2773	21.259	21.2413	21.2243	21.2081	21.1928	21.1784	21.165	21.1526	21.1414	21.1314	21.1226
22	21.9852	21.9705	21.9556	21.9407	21.9258	21.9107	21.8955	21.8801	21.8646	21.849	21.8331	21.817	21.8008	21.7843	21.7676	21.7506	21.7334	21.716	21.6984	21.6806	21.6625	21.6442	21.6258	21.6072	21.5885	21.5696	21.5507	21.5317	21.5127	21.4937	21.4748	21.4561	21.4374	21.4191	21.401	21.3832	21.3658	21.3489	21.3325	21.3167	21.3015	21.287	21.2734	21.2605	21.2486	21.2375	21.2275	21.2186	21.2107
22	21.9868	21.9735	21.9602	21.9469	21.9334	21.9199	21.9063	21.8926	21.8787	21.8646	21.8504	21.836	21.8215	21.8067	21.7918	21.7766	21.7613	21.7457	21.73	21.714	21.6979	21.6816	21.6651	21.6485	21.6318	21.615	21.5982	21.5813	21.5643	21.5475	21.5307	21.514	21.4974	21.4811	21.465	21.4492	21.4338	21.4188	21.4043	21.3902	21.3768	21.364	21.3519	21.3405	21.3299	21.3202	21.3113	21.3034	21.2965
22	21.9883	21.9765	21.9648	21.9529	21.941	21.9291	21.917	21.9048	21.8926	21.8801	21.8676	21.8548	21.842	21.8289	21.8157	21.8023	21.7887	21.775	21.7611	21.747	21.7328	21.7184	21.7039	21.6892	21.6745	21.6597	21.6449	21.63	21.6151	21.6002	21.5855	21.5708	21.5562	21.5419	21.5278	21.5139	21.5004	21.4872	21.4745	21.4622	21.4504	21.4392	21.4285	21.4186	21.4093	21.4008	21.393	21.3861	21.38
22	21.9898	21.9795	21.9693	21.9589	21.9486	21.9381	21.9276	21.917	21.9063	21.8955	21.8845	21.8734	21.8622	21.8509	21.8393	21.8277	21.8159	21.8039	21.7918	21.7796	21.7672	21.7547	21.7421	21.7294	21.7166	21.7037	21.6908	21.6779	21.665	21.6521	21.6393	21.6266	21.614	21.6016	21.5893	21.5774	21.5657	21.5543	21.5432	21.5326	21.5224	21.5127	21.5036	21.4949	21.4869	21.4796	21.4729	21.4669	21.4617
22	21.9913	21.9825	21.9737	21.9649	21.9561	21.9471	21.9381	21.9291	21.9199	21.9107	21.9013	21.8919	21.8823	21.8726	21.8628	21.8528	21.8427	21.8325	21.8222	21.8118	21.8012	21.7906	21.7798	21.769	21.7581	21.7472	21.7362	21.7252	21.7142	21.7033	21.6924	21.6816	21.6709	21.6603	21.6499	21.6397	21.6298	21.6201	21.6108	21.6018	21.5931	21.5849	21.5771	21.5698	21.5631	21.5568	21.5512	21.5461	21.5417
22	21.9927	21.9855	21.9782	21.9708	21.9635	21.9561	21.9486	21.941	21.9334	21.9258	21.918	21.9101	21.9022	21.8941	21.886	21.8777	21.8693	21.8609	21.8523	21.8436	21.8349	21.8261	21.8172	21.8082	21.7992	21.7901	21.781	21.7719	21.7628	21.7537	21.7447	21.7358	21.7269	21.7182	21.7096	21.7012	21.693	21.685	21.6773	21.6698	21.6627	21.6559	21.6495	21.6435	21.6379	21.6327	21.6281	21.6239	21.6202
22	21.9942	21.9884	21.9826	21.9767	21.9708	21.9649	21.9589	21.9529	21.9469	21.9407	21.9345	21.9283	21.9219	21.9155	21.909	21.9024	21.8957	21.889	21.8821	21.8752	21.8683	21.8612	21.8541	21.847	21.8398	21.8326	21.8254	21.8181	21.8109	21.8037	21.7965	21.7894	21.7823	21.7754	21.7686	21.7619	21.7554	21.749	21.7429	21.737	21.7313	21.7259	21.7208	21.716	21.7116	21.7075	21.7038	21.7005	21.6976
22	21.9957	21.9913	21.9869	21.9826	21.9782	21.9737	21.9693	21.9648	21.9602	21.9556	21.951	21.9463	21.9415	21.9367	21.9319	21.9269	21.9219	21.9169	21.9118	21.9066	21.9014	21.8962	21.8909	21.8855	21.8801	21.8747	21.8693	21.8639	21.8585	21.8531	21.8478	21.8425	21.8372	21.832	21.8269	21.822	21.8171	21.8124	21.8078	21.8034	21.7991	21.7951	21.7913	21.7878	21.7845	21.7814	21.7787	21.7762	21.774
22	21.9971	21.9942	21.9913	21.9884	21.9855	21.9825	21.9795	21.9765	21.9735	21.9705	21.9674	21.9642	21.9611	21.9579	21.9546	21.9514	21.948	21.9447	21.9413	21.9378	21.9344	21.9309	21.9274	21.9238	21.9202	21.9166	21.913	21.9094	21.9059	21.9023	21.8987	21.8952	21.8917	21.8883	21.8849	21.8816	21.8783	21.8752	21.8721	21.8692	21.8664	21.8637	21.8612	21.8589	21.8567	21.8546	21.8528	21.8512	21.8497
22	21.9986	21.9971	21.9957	21.9942	21.9927	21.9913	21.9898	21.9883	21.9868	21.9852	21.9837	21.9821	21.9806	21.979	21.9773	21.9757	21.974	21.9724	21.9707	21.969	21.9672	21.9655	21.9637	21.9619	21.9602	21.9584	21.9566	21.9548	21.953	21.9512	21.9494	21.9477	21.9459	21.9442	21.9425	21.9409	21.9392	21.9377	21.9362	21.9347	21.9333	21.932	21.9307	21.9295	21.9284	21.9274	21.9265	21.9257	21.925
22	22	22	22	22	22	22	22	22	22	22	22	22	22	22	22	22	22	22	22	22	22	22	22	22	22	22	22	22	22	22	22	22	22	22	22	22	22	22	22	22	22	22	22	22	22	22	22	22	22
[truncated: 61 more columns]

## Sheet: 2 - 360 um
22	22	22	22	22	22	22	22	22	22	22	22	22	22	22	22	22	22	22	22	22	22	22	22	22	22	22	22	22	22	22	22	22	22	22	22	22	22	22	22	22	22	22	22	22	22	22	22	22	22
22	21.9984	21.9968	21.9951	21.9935	21.9919	21.9902	21.9886	21.9869	21.9853	21.9836	21.9819	21.9802	21.9785	21.9768	21.9751	21.9734	21.9716	21.9699	21.9681	21.9664	21.9646	21.9628	21.961	21.9592	21.9574	21.9556	21.9539	21.9521	21.9503	21.9486	21.9469	21.9451	21.9435	21.9418	21.9402	21.9386	21.9371	21.9356	21.9342	21.9328	21.9315	21.9302	21.9291	21.928	21.9269	21.926	21.9252	21.9244	21.9237
22	21.9968	21.9935	21.9903	21.987	21.9838	21.9805	21.9772	21.9739	21.9706	21.9672	21.9639	21.9605	21.9571	21.9537	21.9502	21.9467	21.9433	21.9397	21.9362	21.9327	21.9291	21.9255	21.922	21.9184	21.9148	21.9112	21.9077	21.9041	21.9006	21.8971	21.8936	21.8902	21.8868	21.8835	21.8803	21.8771	21.8741	21.8711	21.8682	21.8655	21.8628	21.8603	21.858	21.8558	21.8537	21.8518	21.8501	21.8486	21.8473
22	21.9951	21.9903	21.9854	21.9805	21.9756	21.9707	21.9658	21.9608	21.9558	21.9508	21.9458	21.9407	21.9356	21.9304	21.9253	21.92	21.9148	21.9095	21.9042	21.8989	21.8936	21.8882	21.8828	21.8774	21.8721	21.8667	21.8613	21.856	21.8507	21.8454	21.8402	21.8351	21.83	21.825	21.8202	21.8154	21.8108	21.8063	21.802	21.7978	21.7939	21.7901	21.7866	21.7833	21.7802	21.7774	21.7748	21.7725	21.7705
22	21.9935	21.987	21.9805	21.974	21.9675	21.9609	21.9543	21.9477	21.941	21.9343	21.9276	21.9208	21.914	21.9071	21.9002	21.8933	21.8863	21.8792	21.8721	21.865	21.8579	21.8507	21.8435	21.8363	21.8291	21.822	21.8148	21.8076	21.8006	21.7935	21.7865	21.7797	21.7729	21.7662	21.7597	21.7533	21.7472	21.7412	21.7354	21.7298	21.7245	21.7195	21.7147	21.7103	21.7061	21.7024	21.6989	21.6959	21.6932
22	21.9919	21.9838	21.9756	21.9675	21.9593	21.9511	21.9428	21.9345	21.9262	21.9178	21.9094	21.9009	21.8924	21.8838	21.8751	21.8664	21.8576	21.8488	21.8399	21.831	21.8221	21.8131	21.8041	21.795	21.786	21.777	21.768	21.759	21.7501	21.7413	21.7325	21.7239	21.7154	21.707	21.6988	21.6908	21.6831	21.6755	21.6682	21.6612	21.6546	21.6482	21.6423	21.6367	21.6315	21.6267	21.6224	21.6185	21.6151
22	21.9902	21.9805	21.9707	21.9609	21.9511	21.9412	21.9313	21.9213	21.9113	21.9012	21.8911	21.8809	21.8706	21.8603	21.8499	21.8394	21.8288	21.8182	21.8075	21.7968	21.786	21.7752	21.7643	21.7535	21.7426	21.7317	21.7209	21.7101	21.6993	21.6887	21.6781	21.6677	21.6574	21.6473	21.6374	21.6277	21.6183	21.6092	21.6004	21.592	21.5839	21.5763	21.569	21.5623	21.556	21.5502	21.545	21.5403	21.5362
22	21.9886	21.9772	21.9658	21.9543	21.9428	21.9313	21.9197	21.908	21.8963	21.8846	21.8727	21.8608	21.8488	21.8367	21.8245	21.8122	21.7999	21.7874	21.7749	21.7624	21.7497	21.737	21.7243	21.7116	21.6988	21.6861	21.6734	21.6607	21.6481	21.6356	21.6232	21.6109	21.5988	21.587	21.5753	21.564	21.5529	21.5422	21.5319	21.5219	21.5124	21.5034	21.4949	21.4869	21.4795	21.4727	21.4665	21.461	21.4562
22	21.9869	21.9739	21.9608	21.9477	21.9345	21.9213	21.908	21.8947	21.8813	21.8678	21.8542	21.8406	21.8268	21.8129	21.7989	21.7849	21.7707	21.7564	21.7421	21.7277	21.7132	21.6986	21.684	21.6693	21.6547	21.64	21.6254	21.6108	21.5963	21.5819	21.5676	21.5535	21.5396	21.5259	21.5125	21.4994	21.4867	21.4743	21.4624	21.4509	21.4399	21.4295	21.4196	21.4104	21.4019	21.394	21.3869	21.3805	21.375
22	21.9853	21.9706	21.9558	21.941	21.9262	21.9113	21.8963	21.8813	21.8662	21.851	21.8356	21.8202	21.8047	21.789	21.7732	21.7573	21.7413	21.7252	21.709	21.6927	21.6763	21.6598	21.6433	21.6267	21.6101	21.5935	21.5769	21.5604	21.544	21.5276	21.5114	21.4954	21.4796	21.4641	21.4489	21.434	21.4195	21.4054	21.3918	21.3788	21.3663	21.3544	21.3432	21.3327	21.3229	21.314	21.3059	21.2986	21.2922
22	21.9836	21.9672	21.9508	21.9343	21.9178	21.9012	21.8846	21.8678	21.8509	21.834	21.8169	21.7997	21.7824	21.7649	21.7473	21.7296	21.7117	21.6937	21.6756	21.6574	21.6391	21.6206	21.6022	21.5836	21.565	21.5465	21.5279	21.5094	21.491	21.4726	21.4545	21.4365	21.4188	21.4014	21.3842	21.3675	21.3512	21.3354	21.3201	21.3054	21.2913	21.278	21.2653	21.2535	21.2425	21.2324	21.2233	21.2151	21.2079
22	21.9819	21.9639	21.9457	21.9276	21.9094	21.8911	21.8727	21.8542	21.8356	21.8169	21.798	21.7791	21.7599	21.7406	21.7212	21.7016	21.6818	21.662	21.6419	21.6218	21.6015	21.5811	21.5606	21.54	21.5195	21.4988	21.4783	21.4577	21.4372	21.4169	21.3967	21.3767	21.357	21.3376	21.3186	21.2999	21.2818	21.2641	21.2471	21.2307	21.215	21.2	21.1859	21.1727	21.1605	21.1492	21.1389	21.1298	21.1217
22	21.9802	21.9605	21.9407	21.9208	21.9009	21.8809	21.8608	21.8405	21.8202	21.7997	21.7791	21.7583	21.7373	21.7162	21.6948	21.6734	21.6517	21.6299	21.6079	21.5857	21.5635	21.5411	21.5185	21.4959	21.4733	21.4506	21.4279	21.4053	21.3827	21.3603	21.338	21.316	21.2942	21.2728	21.2517	21.2311	21.211	21.1915	21.1726	21.1544	21.137	21.1205	21.1048	21.0902	21.0766	21.064	21.0526	21.0425	21.0335
22	21.9785	21.9571	21.9356	21.914	21.8923	21.8706	21.8487	21.8268	21.8046	21.7824	21.7599	21.7373	21.7145	21.6915	21.6683	21.6449	21.6213	21.5975	21.5735	21.5493	21.525	21.5006	21.476	21.4513	21.4265	21.4017	21.3769	21.3521	21.3274	21.3028	21.2784	21.2542	21.2303	21.2068	21.1836	21.161	21.1389	21.1174	21.0966	21.0766	21.0574	21.0391	21.0219	21.0057	20.9906	20.9768	20.9642	20.953	20.9431
22	21.9768	21.9536	21.9304	21.9071	21.8837	21.8602	21.8366	21.8129	21.789	21.7649	21.7406	21.7161	21.6915	21.6666	21.6414	21.6161	21.5905	21.5647	21.5387	21.5125	21.4861	21.4596	21.4329	21.406	21.3791	21.3521	21.3251	21.2981	21.2712	21.2444	21.2177	21.1913	21.1652	21.1395	21.1142	21.0894	21.0652	21.0416	21.0189	20.9969	20.9759	20.9558	20.9369	20.9191	20.9026	20.8873	20.8735	20.8611	20.8503
22	21.9751	21.9502	21.9252	21.9002	21.8751	21.8498	21.8244	21.7989	21.7732	21.7473	21.7212	21.6948	21.6682	21.6414	21.6144	21.587	21.5595	21.5317	21.5036	21.4753	21.4468	21.4181	21.3892	21.3602	21.331	21.3018	21.2725	21.2432	21.214	21.1849	21.156	21.1273	21.0989	21.0708	21.0433	21.0163	20.9899	20.9642	20.9393	20.9153	20.8923	20.8704	20.8497	20.8302	20.8121	20.7954	20.7803	20.7667	20.7548
22	21.9734	21.9467	21.92	21.8932	21.8663	21.8393	21.8122	21.7848	21.7573	21.7295	21.7015	21.6733	21.6448	21.6161	21.587	21.5577	21.5281	21.4982	21.4681	21.4376	21.407	21.3761	21.3449	21.3137	21.2822	21.2507	21.2191	21.1874	21.1559	21.1244	21.093	21.0619	21.0312	21.0008	20.9709	20.9415	20.9128	20.8849	20.8578	20.8317	20.8067	20.7828	20.7601	20.7389	20.7191	20.7009	20.6843	20.6695	20.6564
22	21.9716	21.9432	21.9148	21.8862	21.8576	21.8288	21.7998	21.7706	21.7413	21.7117	21.6818	21.6516	21.6212	21.5905	21.5594	21.5281	21.4964	21.4644	21.4321	21.3995	21.3666	21.3335	21.3001	21.2665	21.2327	21.1988	21.1648	21.1307	21.0967	21.0627	21.0289	20.9953	20.9621	20.9292	20.8968	20.865	20.8339	20.8037	20.7743	20.7459	20.7187	20.6927	20.6681	20.6449	20.6234	20.6035	20.5854	20.5692	20.555
22	21.9699	21.9397	21.9095	21.8792	21.8487	21.8181	21.7874	21.7564	21.7251	21.6936	21.6619	21.6298	21.5974	21.5647	21.5316	21.4982	21.4644	21.4303	21.3958	21.361	21.3258	21.2904	21.2546	21.2186	21.1824	21.1461	21.1096	21.073	21.0364	20.9999	20.9635	20.9274	20.8915	20.856	20.8211	20.7867	20.7531	20.7203	20.6885	20.6578	20.6282	20.6	20.5733	20.5481	20.5247	20.5031	20.4834	20.4657	20.4502
22	21.9681	21.9362	21.9042	21.8721	21.8399	21.8075	21.7748	21.742	21.7089	21.6755	21.6418	21.6078	21.5734	21.5386	21.5035	21.468	21.4321	21.3958	21.3591	21.322	21.2845	21.2467	21.2086	21.1701	21.1314	21.0925	21.0535	21.0143	20.9751	20.9359	20.8968	20.858	20.8194	20.7812	20.7436	20.7066	20.6703	20.6349	20.6005	20.5672	20.5352	20.5047	20.4757	20.4484	20.4229	20.3994	20.378	20.3588	20.3419
22	21.9663	21.9326	21.8989	21.865	21.8309	21.7967	21.7623	21.7276	21.6926	21.6573	21.6216	21.5856	21.5492	21.5124	21.4752	21.4375	21.3994	21.3609	21.3219	21.2825	21.2427	21.2025	21.1619	21.1209	21.0797	21.0381	20.9964	20.9546	20.9126	20.8707	20.8288	20.7871	20.7457	20.7047	20.6642	20.6244	20.5853	20.5471	20.51	20.474	20.4394	20.4064	20.375	20.3454	20.3178	20.2922	20.269	20.2481	20.2298
22	21.9646	21.9291	21.8935	21.8578	21.822	21.7859	21.7496	21.713	21.6761	21.6389	21.6013	21.5633	21.5249	21.486	21.4467	21.4068	21.3665	21.3257	21.2844	21.2427	21.2004	21.1577	21.1146	21.071	21.0271	20.9829	20.9385	20.8938	20.849	20.8042	20.7594	20.7148	20.6704	20.6265	20.583	20.5401	20.4981	20.4569	20.4169	20.3781	20.3408	20.305	20.2711	20.239	20.2091	20.1814	20.1562	20.1335	20.1136
22	21.9628	21.9255	21.8881	21.8506	21.813	21.7751	21.7369	21.6985	21.6597	21.6205	21.5809	21.5409	21.5004	21.4594	21.4179	21.3759	21.3333	21.2902	21.2466	21.2024	21.1577	21.1124	21.0667	21.0205	20.9739	20.9269	20.8796	20.832	20.7843	20.7365	20.6887	20.641	20.5935	20.5464	20.4997	20.4538	20.4086	20.3643	20.3212	20.2794	20.2391	20.2005	20.1638	20.1291	20.0967	20.0667	20.0393	20.0147	19.993
22	21.961	21.9219	21.8828	21.8434	21.8039	21.7642	21.7242	21.6838	21.6431	21.602	21.5604	21.5183	21.4758	21.4327	21.389	21.3447	21.2999	21.2545	21.2084	21.1617	21.1145	21.0666	21.0182	20.9693	20.9199	20.87	20.8198	20.7692	20.7184	20.6675	20.6165	20.5656	20.5149	20.4644	20.4145	20.3652	20.3167	20.2691	20.2228	20.1777	20.1343	20.0926	20.0529	20.0154	19.9803	19.9478	19.9181	19.8914	19.8678
22	21.9592	21.9183	21.8774	21.8362	21.7949	21.7533	21.7114	21.6692	21.6265	21.5834	21.5398	21.4957	21.451	21.4058	21.3599	21.3134	21.2662	21.2184	21.1699	21.1207	21.0709	21.0204	20.9692	20.9175	20.8652	20.8124	20.7591	20.7054	20.6515	20.5973	20.543	20.4887	20.4345	20.3807	20.3272	20.2744	20.2224	20.1713	20.1214	20.073	20.0261	19.9812	19.9383	19.8977	19.8597	19.8245	19.7923	19.7633	19.7377
22	21.9574	21.9147	21.872	21.829	21.7859	21.7424	21.6986	21.6545	21.6099	21.5648	21.5192	21.473	21.4262	21.3788	21.3307	21.2819	21.2324	21.1822	21.1312	21.0794	21.0269	20.9737	20.9198	20.8651	20.8099	20.754	20.6976	20.6407	20.5834	20.5258	20.4681	20.4102	20.3525	20.295	20.2379	20.1813	20.1255	20.0708	20.0172	19.965	19.9146	19.866	19.8197	19.7758	19.7347	19.6965	19.6616	19.6301	19.6023
22	21.9556	21.9112	21.8666	21.8218	21.7768	21.7315	21.6859	21.6398	21.5932	21.5462	21.4985	21.4503	21.4014	21.3518	21.3014	21.2503	21.1984	21.1457	21.0922	21.0378	20.9826	20.9266	20.8698	20.8122	20.7539	20.6949	20.6352	20.575	20.5143	20.4532	20.3918	20.3303	20.2688	20.2074	20.1464	20.0859	20.0262	19.9674	19.9099	19.8538	19.7994	19.7471	19.697	19.6496	19.605	19.5636	19.5257	19.4915	19.4613
22	21.9538	21.9076	21.8612	21.8146	21.7678	21.7207	21.6731	21.6251	21.5766	21.5276	21.4779	21.4276	21.3765	21.3247	21.2721	21.2186	21.1643	21.1091	21.053	20.996	20.9381	20.8793	20.8195	20.7589	20.6974	20.6351	20.5721	20.5084	20.4441	20.3794	20.3142	20.2488	20.1834	20.118	20.0529	19.9882	19.9243	19.8613	19.7995	19.7391	19.6806	19.6241	19.5701	19.5187	19.4705	19.4256	19.3844	19.3472	19.3143
22	21.952	21.904	21.8559	21.8075	21.7588	21.7098	21.6604	21.6105	21.5601	21.509	21.4573	21.4049	21.3517	21.2976	21.2427	21.1869	21.1302	21.0725	21.0138	20.9541	20.8934	20.8316	20.7689	20.7051	20.6404	20.5748	20.5083	20.441	20.3731	20.3045	20.2354	20.166	20.0964	20.0267	19.9573	19.8882	19.8198	19.7522	19.6859	19.621	19.558	19.4971	19.4386	19.3831	19.3308	19.282	19.2373	19.1968	19.161
22	21.9503	21.9005	21.8505	21.8004	21.7499	21.6991	21.6478	21.596	21.5436	21.4905	21.4368	21.3823	21.3269	21.2706	21.2135	21.1553	21.0961	21.0358	20.9745	20.912	20.8485	20.7838	20.718	20.651	20.583	20.514	20.4439	20.3729	20.3011	20.2286	20.1554	20.0817	20.0078	19.9337	19.8596	19.7859	19.7127	19.6403	19.5691	19.4994	19.4314	19.3657	19.3026	19.2424	19.1857	19.1327	19.084	19.0399	19.0008
22	21.9485	21.897	21.8453	21.7933	21.741	21.6884	21.6352	21.5815	21.5272	21.4722	21.4164	21.3598	21.3022	21.2438	21.1843	21.1237	21.0621	20.9992	20.9352	20.87	20.8035	20.7358	20.6669	20.5967	20.5253	20.4527	20.379	20.3042	20.2284	20.1518	20.0743	19.9962	19.9177	19.8389	19.76	19.6813	19.603	19.5255	19.4491	19.3741	19.3009	19.23	19.1617	19.0965	19.0349	18.9774	18.9243	18.8762	18.8335
22	21.9468	21.8935	21.8401	21.7863	21.7323	21.6778	21.6228	21.5672	21.511	21.454	21.3962	21.3374	21.2778	21.2171	21.1553	21.0923	21.0282	20.9628	20.8961	20.828	20.7587	20.6879	20.6158	20.5423	20.4674	20.3912	20.3137	20.235	20.1551	20.0742	19.9923	19.9096	19.8263	19.7425	19.6585	19.5745	19.4909	19.4079	19.3259	19.2452	19.1664	19.0898	19.0159	18.9452	18.8783	18.8156	18.7577	18.7052	18.6584
22	21.9451	21.8901	21.8349	21.7794	21.7236	21.6673	21.6105	21.5531	21.4949	21.436	21.3761	21.3153	21.2535	21.1906	21.1265	21.0611	20.9945	20.9265	20.8571	20.7862	20.7139	20.6401	20.5647	20.4878	20.4094	20.3295	20.2482	20.1654	20.0813	19.9959	19.9094	19.8219	19.7336	19.6446	19.5552	19.4657	19.3763	19.2875	19.1994	19.1127	19.0277	18.9449	18.8649	18.7882	18.7154	18.6471	18.5839	18.5264	18.4752
22	21.9434	21.8867	21.8298	21.7726	21.7151	21.657	21.5984	21.5391	21.4791	21.4182	21.3564	21.2935	21.2295	21.1644	21.098	21.0303	20.9611	20.8905	20.8184	20.7447	20.6694	20.5925	20.5139	20.4335	20.3515	20.2679	20.1825	20.0956	20.0071	19.9172	19.8259	19.7334	19.6398	19.5454	19.4503	19.3549	19.2595	19.1643	19.0699	18.9766	18.8849	18.7955	18.7088	18.6255	18.5462	18.4716	18.4025	18.3394	18.2831
22	21.9417	21.8834	21.8248	21.766	21.7067	21.6469	21.5865	21.5254	21.4635	21.4007	21.3369	21.272	21.2059	21.1386	21.0699	20.9998	20.9282	20.855	20.7801	20.7036	20.6253	20.5452	20.4633	20.3795	20.2938	20.2063	20.1169	20.0257	19.9328	19.8381	19.7419	19.6441	19.5451	19.445	19.344	19.2424	19.1404	19.0386	18.9373	18.8369	18.7381	18.6413	18.5473	18.4567	18.3703	18.2887	18.2129	18.1437	18.0817
22	21.9401	21.8801	21.8199	21.7594	21.6985	21.637	21.5748	21.512	21.4482	21.3835	21.3178	21.2509	21.1827	21.1132	21.0422	20.9698	20.8957	20.8199	20.7424	20.663	20.5817	20.4984	20.4132	20.3259	20.2365	20.1451	20.0516	19.956	19.8585	19.759	19.6576	19.5545	19.4498	19.3437	19.2364	19.1282	19.0195	18.9105	18.8018	18.6939	18.5872	18.4825	18.3805	18.2818	18.1874	18.0982	18.0149	17.9386	17.8702
22	21.9385	21.877	21.8152	21.753	21.6904	21.6273	21.5634	21.4988	21.4333	21.3667	21.2991	21.2302	21.16	21.0883	21.0151	20.9403	20.8638	20.7854	20.7052	20.623	20.5387	20.4523	20.3637	20.2729	20.1798	20.0844	19.9867	19.8867	19.7845	19.68	19.5734	19.4647	19.3541	19.2417	19.1279	19.0128	18.8968	18.7803	18.6637	18.5475	18.4324	18.3191	18.2082	18.1007	17.9975	17.8996	17.808	17.7237	17.648
22	21.937	21.8739	21.8105	21.7468	21.6826	21.6178	21.5523	21.486	21.4187	21.3504	21.2808	21.21	21.1378	21.064	20.9886	20.9115	20.8326	20.7517	20.6688	20.5837	20.4965	20.4069	20.315	20.2206	20.1238	20.0244	19.9225	19.818	19.711	19.6014	19.4894	19.375	19.2583	19.1395	19.0188	18.8964	18.7728	18.6482	18.5231	18.3982	18.2739	18.1511	18.0306	17.9133	17.8003	17.6926	17.5916	17.4983	17.4142
22	21.9355	21.8709	21.806	21.7408	21.6751	21.6087	21.5416	21.4736	21.4046	21.3345	21.2631	21.1904	21.1162	21.0404	20.9629	20.8835	20.8022	20.7188	20.6332	20.5454	20.4552	20.3625	20.2672	20.1694	20.0688	19.9654	19.8592	19.7502	19.6383	19.5236	19.406	19.2857	19.1627	19.0372	18.9094	18.7794	18.6477	18.5146	18.3806	18.2461	18.112	17.9789	17.8478	17.7197	17.5957	17.4771	17.3653	17.2618	17.168
22	21.9341	21.868	21.8017	21.735	21.6678	21.5999	21.5312	21.4616	21.391	21.3191	21.246	21.1715	21.0953	21.0175	20.9379	20.8563	20.7727	20.6868	20.5987	20.5081	20.415	20.3192	20.2207	20.1193	20.0149	19.9076	19.7971	19.6835	19.5668	19.4468	19.3236	19.1973	19.0678	18.9354	18.8001	18.6623	18.5221	18.38	18.2364	18.0918	17.947	17.8027	17.66	17.5199	17.3836	17.2528	17.1288	17.0135	16.9086
22	21.9327	21.8653	21.7975	21.7294	21.6607	21.5914	21.5212	21.4501	21.3779	21.3044	21.2296	21.1532	21.0752	20.9955	20.9138	20.8301	20.7442	20.6559	20.5653	20.472	20.376	20.2772	20.1754	20.0706	19.9625	19.8512	19.7365	19.6184	19.4967	19.3714	19.2425	19.1101	18.974	18.8345	18.6916	18.5455	18.3965	18.2449	18.0911	17.9357	17.7794	17.623	17.4675	17.3141	17.1642	17.0195	16.8817	16.7528	16.635
22	21.9314	21.8626	21.7936	21.7241	21.654	21.5833	21.5117	21.4391	21.3653	21.2903	21.2138	21.1358	21.056	20.9744	20.8907	20.8049	20.7168	20.6263	20.5331	20.4373	20.3385	20.2367	20.1317	20.0235	19.9118	19.7966	19.6777	19.555	19.4284	19.2978	19.1632	19.0246	18.8818	18.7351	18.5843	18.4297	18.2715	18.11	17.9455	17.7786	17.6099	17.4403	17.2708	17.1028	16.9377	16.7772	16.6236	16.479	16.3461
22	21.9301	21.8601	21.7898	21.719	21.6477	21.5756	21.5026	21.4286	21.3534	21.2768	21.1988	21.1191	21.0377	20.9542	20.8687	20.7809	20.6907	20.5979	20.5024	20.404	20.3026	20.1979	20.0898	19.9783	19.863	19.7439	19.6209	19.4937	19.3622	19.2264	19.0861	18.9413	18.7918	18.6377	18.4789	18.3156	18.1479	17.976	17.8003	17.6211	17.4393	17.2555	17.0708	16.8865	16.7044	16.5262	16.3544	16.1917	16.0409
22	21.9289	21.8577	21.7862	21.7143	21.6417	21.5683	21.4941	21.4187	21.3421	21.2642	21.1847	21.1034	21.0203	20.9352	20.8479	20.7582	20.666	20.5711	20.4733	20.3724	20.2684	20.1609	20.0499	19.9351	19.8164	19.6936	19.5665	19.4349	19.2987	19.1577	19.0117	18.8607	18.7044	18.5429	18.3761	18.2039	18.0264	17.8439	17.6564	17.4644	17.2686	17.0695	16.8682	16.6662	16.465	16.2668	16.0742	15.8902	15.7185
22	21.9278	21.8555	21.7829	21.7098	21.6361	21.5615	21.4861	21.4095	21.3316	21.2523	21.1714	21.0887	21.0041	20.9173	20.8283	20.7368	20.6427	20.5458	20.4458	20.3427	20.2362	20.1261	20.0122	19.8943	19.7723	19.6458	19.5148	19.379	19.2381	19.092	18.9405	18.7834	18.6205	18.4516	18.2766	18.0955	17.9081	17.7146	17.515	17.3097	17.099	16.8836	16.6645	16.4429	16.2206	15.9998	15.7833	15.5746	15.378
22	21.9268	21.8535	21.7798	21.7057	21.6308	21.5552	21.4786	21.4009	21.3218	21.2413	21.159	21.075	20.989	20.9007	20.8101	20.717	20.6211	20.5222	20.4202	20.3149	20.2061	20.0935	19.9769	19.8561	19.7309	19.601	19.4662	19.3263	19.1809	19.0299	18.873	18.71	18.5405	18.3644	18.1813	17.9913	17.7939	17.5893	17.3774	17.1582	16.9321	16.6995	16.4612	16.2184	15.9728	15.7265	15.4826	15.245	15.0186
22	21.9259	21.8516	21.777	21.7019	21.6261	21.5494	21.4718	21.393	21.3128	21.2311	21.1477	21.0624	20.975	20.8854	20.7933	20.6986	20.6011	20.5005	20.3966	20.2893	20.1782	20.0633	19.9442	19.8206	19.6924	19.5593	19.421	19.2772	19.1276	18.9719	18.8098	18.6411	18.4652	18.282	18.0912	17.8923	17.6851	17.4694	17.2449	17.0116	16.7696	16.519	16.2605	15.9948	15.7235	15.4488	15.1736	14.9023	14.6403
22	21.925	21.8499	21.7744	21.6984	21.6217	21.5442	21.4656	21.3858	21.3046	21.2219	21.1374	21.051	20.9624	20.8715	20.7781	20.682	20.5829	20.4807	20.3751	20.2659	20.1529	20.0357	19.9143	19.7882	19.6572	19.5211	19.3795	19.232	19.0785	18.9184	18.7514	18.5772	18.3954	18.2054	18.007	17.7996	17.5827	17.3561	17.1193	16.8718	16.6136	16.3445	16.0648	15.7748	15.4758	15.1695	14.8589	14.5482	14.2436
22	21.9243	21.8484	21.7721	21.6953	21.6178	21.5395	21.4601	21.3794	21.2974	21.2137	21.1282	21.0407	20.9511	20.8591	20.7645	20.6671	20.5666	20.4629	20.3558	20.2449	20.1301	20.011	19.8874	19.759	19.6255	19.4866	19.342	19.1912	19.034	18.8698	18.6984	18.5191	18.3316	18.1354	17.9297	17.7142	17.4882	17.2511	17.0021	16.7408	16.4665	16.1788	15.8772	15.562	15.2334	14.8927	14.5423	14.1862	13.8307
22	21.9236	21.847	21.7701	21.6926	21.6145	21.5354	21.4552	21.3738	21.291	21.2065	21.1201	21.0318	20.9412	20.8482	20.7525	20.654	20.5523	20.4473	20.3388	20.2264	20.11	19.9892	19.8637	19.7333	19.5975	19.4562	19.3088	19.1551	18.9945	18.8267	18.6512	18.4673	18.2747	18.0726	17.8604	17.6374	17.4028	17.1557	16.8954	16.6207	16.3308	16.0247	15.7015	15.3604	15.0011	14.6237	14.2296	13.8218	13.406
22	21.923	21.8459	21.7684	21.6903	21.6116	21.5319	21.4511	21.369	21.2855	21.2003	21.1132	21.0241	20.9327	20.8388	20.7423	20.6427	20.5401	20.434	20.3243	20.2106	20.0928	19.9705	19.8434	19.7111	19.5735	19.43	19.2803	19.1239	18.9605	18.7894	18.6103	18.4224	18.2252	18.018	17.7999	17.5702	17.3278	17.0717	16.8009	16.5139	16.2094	15.8858	15.5417	15.1752	14.7849	14.3695	13.9287	13.4635	12.9777
22	21.9226	21.8449	21.767	21.6884	21.6092	21.529	21.4477	21.3651	21.281	21.1952	21.1076	21.0178	20.9257	20.8311	20.7338	20.6335	20.53	20.423	20.3122	20.1975	20.0786	19.955	19.8265	19.6928	19.5535	19.4082	19.2565	19.098	18.9321	18.7584	18.5762	18.3849	18.1839	17.9722	17.7491	17.5135	17.2644	17.0005	16.7204	16.4225	16.1049	15.7656	15.4021	15.0119	14.5919	14.139	13.6504	13.1239	12.5594
22	21.9222	21.8442	21.7659	21.687	21.6073	21.5267	21.445	21.362	21.2775	21.1913	21.1031	21.0128	20.9203	20.8251	20.7272	20.6262	20.522	20.4143	20.3028	20.1873	20.0674	19.9428	19.8133	19.6784	19.5378	19.3911	19.2379	19.0776	18.9098	18.7339	18.5493	18.3552	18.1511	17.9359	17.7087	17.4684	17.2138	16.9435	16.6558	16.3488	16.0203	15.6675	15.2875	14.8764	14.4298	13.9425	13.4083	12.8206	12.1726
22	21.9219	21.8437	21.7651	21.6859	21.606	21.5251	21.4431	21.3598	21.275	21.1884	21.0999	21.0093	20.9163	20.8208	20.7224	20.621	20.5163	20.4081	20.296	20.1799	20.0593	19.9341	19.8038	19.668	19.5265	19.3788	19.2244	19.0629	18.8937	18.7162	18.5298	18.3338	18.1273	17.9095	17.6793	17.4356	17.177	16.9019	16.6085	16.2947	15.9578	15.5948	15.2019	14.7745	14.3066	13.7909	13.2181	12.5758	11.8486
22	21.9218	21.8434	21.7646	21.6852	21.6052	21.5241	21.442	21.3585	21.2734	21.1867	21.098	21.0072	20.914	20.8182	20.7195	20.6179	20.5129	20.4044	20.292	20.1754	20.0545	19.9288	19.798	19.6618	19.5197	19.3713	19.2163	19.054	18.8839	18.7055	18.518	18.3208	18.1129	17.8935	17.6615	17.4157	17.1546	16.8765	16.5796	16.2615	15.9195	15.55	15.149	14.711	14.2293	13.6948	13.0954	12.4142	11.6267
22	21.9217	21.8433	21.7644	21.685	21.6049	21.5238	21.4416	21.358	21.2729	21.1861	21.0973	21.0064	20.9132	20.8173	20.7186	20.6168	20.5118	20.4031	20.2906	20.174	20.0529	19.927	19.7961	19.6597	19.5174	19.3689	19.2135	19.051	18.8806	18.7019	18.5141	18.3164	18.1081	17.8882	17.6556	17.409	17.147	16.868	16.5699	16.2504	15.9066	15.5349	15.1311	14.6895	14.2029	13.6618	13.0529	12.3573	11.5462
22	21.9218	21.8434	21.7646	21.6852	21.6052	21.5241	21.442	21.3585	21.2734	21.1867	21.098	21.0072	20.914	20.8182	20.7195	20.6179	20.5129	20.4044	20.292	20.1754	20.0545	19.9288	19.798	19.6618	19.5197	19.3713	19.2163	19.054	18.8839	18.7055	18.518	18.3208	18.1129	17.8935	17.6615	17.4157	17.1546	16.8765	16.5796	16.2615	15.9195	15.55	15.149	14.711	14.2293	13.6948	13.0954	12.4142	11.6267
22	21.9219	21.8437	21.7651	21.6859	21.606	21.5251	21.4431	21.3598	21.275	21.1884	21.0999	21.0093	20.9163	20.8208	20.7224	20.621	20.5163	20.4081	20.296	20.1799	20.0593	19.9341	19.8038	19.668	19.5265	19.3788	19.2244	19.0629	18.8937	18.7162	18.5298	18.3338	18.1273	17.9095	17.6793	17.4356	17.177	16.9019	16.6085	16.2947	15.9578	15.5948	15.2019	14.7745	14.3066	13.7909	13.2181	12.5758	11.8486
22	21.9222	21.8442	21.7659	21.687	21.6073	21.5267	21.445	21.362	21.2775	21.1913	21.1031	21.0128	20.9203	20.8251	20.7272	20.6262	20.522	20.4143	20.3028	20.1873	20.0674	19.9428	19.8133	19.6784	19.5378	19.3911	19.2379	19.0776	18.9098	18.7339	18.5493	18.3552	18.1511	17.9359	17.7087	17.4684	17.2138	16.9435	16.6558	16.3488	16.0203	15.6675	15.2875	14.8764	14.4298	13.9425	13.4083	12.8206	12.1726
22	21.9226	21.8449	21.767	21.6884	21.6092	21.529	21.4477	21.3651	21.281	21.1952	21.1076	21.0178	20.9257	20.8311	20.7338	20.6335	20.53	20.423	20.3122	20.1975	20.0786	19.955	19.8265	19.6928	19.5535	19.4082	19.2565	19.098	18.9321	18.7584	18.5762	18.3849	18.1839	17.9722	17.7491	17.5135	17.2644	17.0005	16.7204	16.4225	16.1049	15.7656	15.4021	15.0119	14.5919	14.139	13.6504	13.1239	12.5594
22	21.923	21.8459	21.7684	21.6903	21.6116	21.5319	21.4511	21.369	21.2855	21.2003	21.1132	21.0241	20.9327	20.8388	20.7423	20.6427	20.5401	20.434	20.3243	20.2106	20.0928	19.9705	19.8434	19.7111	19.5735	19.43	19.2803	19.1239	18.9605	18.7894	18.6103	18.4224	18.2252	18.018	17.7999	17.5702	17.3278	17.0717	16.8009	16.5139	16.2094	15.8858	15.5417	15.1752	14.7849	14.3695	13.9287	13.4635	12.9777
22	21.9236	21.847	21.7701	21.6926	21.6145	21.5354	21.4552	21.3738	21.291	21.2065	21.1201	21.0318	20.9412	20.8482	20.7525	20.654	20.5523	20.4473	20.3388	20.2264	20.11	19.9892	19.8637	19.7333	19.5975	19.4562	19.3088	19.1551	18.9945	18.8267	18.6512	18.4673	18.2747	18.0726	17.8604	17.6374	17.4028	17.1557	16.8954	16.6207	16.3308	16.0247	15.7015	15.3604	15.0011	14.6237	14.2296	13.8218	13.406
22	21.9243	21.8484	21.7721	21.6953	21.6178	21.5395	21.4601	21.3794	21.2974	21.2137	21.1282	21.0407	20.9511	20.8591	20.7645	20.6671	20.5666	20.4629	20.3558	20.2449	20.1301	20.011	19.8874	19.759	19.6255	19.4866	19.342	19.1912	19.034	18.8698	18.6984	18.5191	18.3316	18.1354	17.9297	17.7142	17.4882	17.2511	17.0021	16.7408	16.4665	16.1788	15.8772	15.562	15.2334	14.8927	14.5423	14.1862	13.8307
22	21.925	21.8499	21.7744	21.6984	21.6217	21.5442	21.4656	21.3858	21.3046	21.2219	21.1374	21.051	20.9624	20.8715	20.7781	20.682	20.5829	20.4807	20.3751	20.2659	20.1529	20.0357	19.9143	19.7882	19.6572	19.5211	19.3795	19.232	19.0785	18.9184	18.7514	18.5772	18.3954	18.2054	18.007	17.7996	17.5827	17.3561	17.1193	16.8718	16.6136	16.3445	16.0648	15.7748	15.4758	15.1695	14.8589	14.5482	14.2436
22	21.9259	21.8516	21.777	21.7019	21.6261	21.5494	21.4718	21.393	21.3128	21.2311	21.1477	21.0624	20.975	20.8854	20.7933	20.6986	20.6011	20.5005	20.3966	20.2893	20.1782	20.0633	19.9442	19.8206	19.6924	19.5593	19.421	19.2772	19.1276	18.9719	18.8098	18.6411	18.4652	18.282	18.0912	17.8923	17.6851	17.4694	17.2449	17.0116	16.7696	16.519	16.2605	15.9948	15.7235	15.4488	15.1736	14.9023	14.6403
22	21.9268	21.8535	21.7798	21.7057	21.6308	21.5552	21.4786	21.4009	21.3218	21.2413	21.159	21.075	20.989	20.9007	20.8101	20.717	20.6211	20.5222	20.4202	20.3149	20.2061	20.0935	19.9769	19.8561	19.7309	19.601	19.4662	19.3263	19.1809	19.0299	18.873	18.71	18.5405	18.3644	18.1813	17.9913	17.7939	17.5893	17.3774	17.1582	16.9321	16.6995	16.4612	16.2184	15.9728	15.7265	15.4826	15.245	15.0186
22	21.9278	21.8555	21.7829	21.7098	21.6361	21.5615	21.4861	21.4095	21.3316	21.2523	21.1714	21.0887	21.0041	20.9173	20.8283	20.7368	20.6427	20.5458	20.4458	20.3427	20.2362	20.1261	20.0122	19.8943	19.7723	19.6458	19.5148	19.379	19.2381	19.092	18.9405	18.7834	18.6205	18.4516	18.2766	18.0955	17.9081	17.7146	17.515	17.3097	17.099	16.8836	16.6645	16.4429	16.2206	15.9998	15.7833	15.5746	15.378
22	21.9289	21.8577	21.7862	21.7143	21.6417	21.5683	21.4941	21.4187	21.3421	21.2642	21.1847	21.1034	21.0203	20.9352	20.8479	20.7582	20.666	20.5711	20.4733	20.3724	20.2684	20.1609	20.0499	19.9351	19.8164	19.6936	19.5665	19.4349	19.2987	19.1577	19.0117	18.8607	18.7044	18.5429	18.3761	18.2039	18.0264	17.8439	17.6564	17.4644	17.2686	17.0695	16.8682	16.6662	16.465	16.2668	16.0742	15.8902	15.7185
22	21.9301	21.8601	21.7898	21.719	21.6477	21.5756	21.5026	21.4286	21.3534	21.2768	21.1988	21.1191	21.0377	20.9542	20.8687	20.7809	20.6907	20.5979	20.5024	20.404	20.3026	20.1979	20.0898	19.9783	19.863	19.7439	19.6209	19.4937	19.3622	19.2264	19.0861	18.9413	18.7918	18.6377	18.4789	18.3156	18.1479	17.976	17.8003	17.6211	17.4393	17.2555	17.0708	16.8865	16.7044	16.5262	16.3544	16.1917	16.0409
22	21.9314	21.8626	21.7936	21.7241	21.654	21.5833	21.5117	21.4391	21.3653	21.2903	21.2138	21.1358	21.056	20.9744	20.8907	20.8049	20.7168	20.6263	20.5331	20.4373	20.3385	20.2367	20.1317	20.0235	19.9118	19.7966	19.6777	19.555	19.4284	19.2978	19.1632	19.0246	18.8818	18.7351	18.5843	18.4297	18.2715	18.11	17.9455	17.7786	17.6099	17.4403	17.2708	17.1028	16.9377	16.7772	16.6236	16.479	16.3461
22	21.9327	21.8653	21.7975	21.7294	21.6607	21.5914	21.5212	21.4501	21.3779	21.3044	21.2296	21.1532	21.0752	20.9955	20.9138	20.8301	20.7442	20.6559	20.5653	20.472	20.376	20.2772	20.1754	20.0706	19.9625	19.8512	19.7365	19.6184	19.4967	19.3714	19.2425	19.1101	18.974	18.8345	18.6916	18.5455	18.3965	18.2449	18.0911	17.9357	17.7794	17.623	17.4675	17.3141	17.1642	17.0195	16.8817	16.7528	16.635
22	21.9341	21.868	21.8017	21.735	21.6678	21.5999	21.5312	21.4616	21.391	21.3191	21.246	21.1715	21.0953	21.0175	20.9379	20.8563	20.7727	20.6868	20.5987	20.5081	20.415	20.3192	20.2207	20.1193	20.0149	19.9076	19.7971	19.6835	19.5668	19.4468	19.3236	19.1973	19.0678	18.9354	18.8001	18.6623	18.5221	18.38	18.2364	18.0918	17.947	17.8027	17.66	17.5199	17.3836	17.2528	17.1288	17.0135	16.9086
22	21.9355	21.8709	21.806	21.7408	21.6751	21.6087	21.5416	21.4736	21.4046	21.3345	21.2631	21.1904	21.1162	21.0404	20.9629	20.8835	20.8022	20.7188	20.6332	20.5454	20.4552	20.3625	20.2672	20.1694	20.0688	19.9654	19.8592	19.7502	19.6383	19.5236	19.406	19.2857	19.1627	19.0372	18.9094	18.7794	18.6477	18.5146	18.3806	18.2461	18.112	17.9789	17.8478	17.7197	17.5957	17.4771	17.3653	17.2618	17.168
22	21.937	21.8739	21.8105	21.7468	21.6826	21.6178	21.5523	21.486	21.4187	21.3504	21.2808	21.21	21.1378	21.064	20.9886	20.9115	20.8326	20.7517	20.6688	20.5837	20.4965	20.4069	20.315	20.2206	20.1238	20.0244	19.9225	19.818	19.711	19.6014	19.4894	19.375	19.2583	19.1395	19.0188	18.8964	18.7728	18.6482	18.5231	18.3982	18.2739	18.1511	18.0306	17.9133	17.8003	17.6926	17.5916	17.4983	17.4142
22	21.9385	21.877	21.8152	21.753	21.6904	21.6273	21.5634	21.4988	21.4333	21.3667	21.2991	21.2302	21.16	21.0883	21.0151	20.9403	20.8638	20.7854	20.7052	20.623	20.5387	20.4523	20.3637	20.2729	20.1798	20.0844	19.9867	19.8867	19.7845	19.68	19.5734	19.4647	19.3541	19.2417	19.1279	19.0128	18.8968	18.7803	18.6637	18.5475	18.4324	18.3191	18.2082	18.1007	17.9975	17.8996	17.808	17.7237	17.648
22	21.9401	21.8801	21.8199	21.7594	21.6985	21.637	21.5748	21.512	21.4482	21.3835	21.3178	21.2509	21.1827	21.1132	21.0422	20.9698	20.8957	20.8199	20.7424	20.663	20.5817	20.4984	20.4132	20.3259	20.2365	20.1451	20.0516	19.956	19.8585	19.759	19.6576	19.5545	19.4498	19.3437	19.2364	19.1282	19.0195	18.9105	18.8018	18.6939	18.5872	18.4825	18.3805	18.2818	18.1874	18.0982	18.0149	17.9386	17.8702
22	21.9417	21.8834	21.8248	21.766	21.7067	21.6469	21.5865	21.5254	21.4635	21.4007	21.3369	21.272	21.2059	21.1386	21.0699	20.9998	20.9282	20.855	20.7801	20.7036	20.6253	20.5452	20.4633	20.3795	20.2938	20.2063	20.1169	20.0257	19.9328	19.8381	19.7419	19.6441	19.5451	19.445	19.344	19.2424	19.1404	19.0386	18.9373	18.8369	18.7381	18.6413	18.5473	18.4567	18.3703	18.2887	18.2129	18.1437	18.0817
22	21.9434	21.8867	21.8298	21.7726	21.7151	21.657	21.5984	21.5391	21.4791	21.4182	21.3564	21.2935	21.2295	21.1644	21.098	21.0303	20.9611	20.8905	20.8184	20.7447	20.6694	20.5925	20.5139	20.4335	20.3515	20.2679	20.1825	20.0956	20.0071	19.9172	19.8259	19.7334	19.6398	19.5454	19.4503	19.3549	19.2595	19.1643	19.0699	18.9766	18.8849	18.7955	18.7088	18.6255	18.5462	18.4716	18.4025	18.3394	18.2831
22	21.9451	21.8901	21.8349	21.7794	21.7236	21.6673	21.6105	21.5531	21.4949	21.436	21.3761	21.3153	21.2535	21.1906	21.1265	21.0611	20.9945	20.9265	20.8571	20.7862	20.7139	20.6401	20.5647	20.4878	20.4094	20.3295	20.2482	20.1654	20.0813	19.9959	19.9094	19.8219	19.7336	19.6446	19.5552	19.4657	19.3763	19.2875	19.1994	19.1127	19.0277	18.9449	18.8649	18.7882	18.7154	18.6471	18.5839	18.5264	18.4752
22	21.9468	21.8935	21.8401	21.7863	21.7323	21.6778	21.6228	21.5672	21.511	21.454	21.3962	21.3374	21.2778	21.2171	21.1553	21.0923	21.0282	20.9628	20.8961	20.828	20.7587	20.6879	20.6158	20.5423	20.4674	20.3912	20.3137	20.235	20.1551	20.0742	19.9923	19.9096	19.8263	19.7425	19.6585	19.5745	19.4909	19.4079	19.3259	19.2452	19.1664	19.0898	19.0159	18.9452	18.8783	18.8156	18.7577	18.7052	18.6584
22	21.9485	21.897	21.8453	21.7933	21.741	21.6884	21.6352	21.5815	21.5272	21.4722	21.4164	21.3598	21.3022	21.2438	21.1843	21.1237	21.0621	20.9992	20.9352	20.87	20.8035	20.7358	20.6669	20.5967	20.5253	20.4527	20.379	20.3042	20.2284	20.1518	20.0743	19.9962	19.9177	19.8389	19.76	19.6813	19.603	19.5255	19.4491	19.3741	19.3009	19.23	19.1617	19.0965	19.0349	18.9774	18.9243	18.8762	18.8335
22	21.9503	21.9005	21.8505	21.8004	21.7499	21.6991	21.6478	21.596	21.5436	21.4905	21.4368	21.3823	21.3269	21.2706	21.2135	21.1553	21.0961	21.0358	20.9745	20.912	20.8485	20.7838	20.718	20.651	20.583	20.514	20.4439	20.3729	20.3011	20.2286	20.1554	20.0817	20.0078	19.9337	19.8596	19.7859	19.7127	19.6403	19.5691	19.4994	19.4314	19.3657	19.3026	19.2424	19.1857	19.1327	19.084	19.0399	19.0008
22	21.952	21.904	21.8559	21.8075	21.7588	21.7098	21.6604	21.6105	21.5601	21.509	21.4573	21.4049	21.3517	21.2976	21.2427	21.1869	21.1302	21.0725	21.0138	20.9541	20.8934	20.8316	20.7689	20.7051	20.6404	20.5748	20.5083	20.441	20.3731	20.3045	20.2354	20.166	20.0964	20.0267	19.9573	19.8882	19.8198	19.7522	19.6859	19.621	19.558	19.4971	19.4386	19.3831	19.3308	19.282	19.2373	19.1968	19.161
22	21.9538	21.9076	21.8612	21.8146	21.7678	21.7207	21.6731	21.6251	21.5766	21.5276	21.4779	21.4276	21.3765	21.3247	21.2721	21.2186	21.1643	21.1091	21.053	20.996	20.9381	20.8793	20.8195	20.7589	20.6974	20.6351	20.5721	20.5084	20.4441	20.3794	20.3142	20.2488	20.1834	20.118	20.0529	19.9882	19.9243	19.8613	19.7995	19.7391	19.6806	19.6241	19.5701	19.5187	19.4705	19.4256	19.3844	19.3472	19.3143
22	21.9556	21.9112	21.8666	21.8218	21.7768	21.7315	21.6859	21.6398	21.5932	21.5462	21.4985	21.4503	21.4014	21.3518	21.3014	21.2503	21.1984	21.1457	21.0922	21.0378	20.9826	20.9266	20.8698	20.8122	20.7539	20.6949	20.6352	20.575	20.5143	20.4532	20.3918	20.3303	20.2688	20.2074	20.1464	20.0859	20.0262	19.9674	19.9099	19.8538	19.7994	19.7471	19.697	19.6496	19.605	19.5636	19.5257	19.4915	19.4613
22	21.9574	21.9147	21.872	21.829	21.7859	21.7424	21.6986	21.6545	21.6099	21.5648	21.5192	21.473	21.4262	21.3788	21.3307	21.2819	21.2324	21.1822	21.1312	21.0794	21.0269	20.9737	20.9198	20.8651	20.8099	20.754	20.6976	20.6407	20.5834	20.5258	20.4681	20.4102	20.3525	20.295	20.2379	20.1813	20.1255	20.0708	20.0172	19.965	19.9146	19.866	19.8197	19.7758	19.7347	19.6965	19.6616	19.6301	19.6023
22	21.9592	21.9183	21.8774	21.8362	21.7949	21.7533	21.7114	21.6692	21.6265	21.5834	21.5398	21.4957	21.451	21.4058	21.3599	21.3134	21.2662	21.2184	21.1699	21.1207	21.0709	21.0204	20.9692	20.9175	20.8652	20.8124	20.7591	20.7054	20.6515	20.5973	20.543	20.4887	20.4345	20.3807	20.3272	20.2744	20.2224	20.1713	20.1214	20.073	20.0261	19.9812	19.9383	19.8977	19.8597	19.8245	19.7923	19.7633	19.7377
22	21.961	21.9219	21.8828	21.8434	21.8039	21.7642	21.7242	21.6838	21.6431	21.602	21.5604	21.5183	21.4758	21.4327	21.389	21.3447	21.2999	21.2545	21.2084	21.1617	21.1145	21.0666	21.0182	20.9693	20.9199	20.87	20.8198	20.7692	20.7184	20.6675	20.6165	20.5656	20.5149	20.4644	20.4145	20.3652	20.3167	20.2691	20.2228	20.1777	20.1343	20.0926	20.0529	20.0154	19.9803	19.9478	19.9181	19.8914	19.8678
22	21.9628	21.9255	21.8881	21.8506	21.813	21.7751	21.7369	21.6985	21.6597	21.6205	21.5809	21.5409	21.5004	21.4594	21.4179	21.3759	21.3333	21.2902	21.2466	21.2024	21.1577	21.1124	21.0667	21.0205	20.9739	20.9269	20.8796	20.832	20.7843	20.7365	20.6887	20.641	20.5935	20.5464	20.4997	20.4538	20.4086	20.3643	20.3212	20.2794	20.2391	20.2005	20.1638	20.1291	20.0967	20.0667	20.0393	20.0147	19.993
22	21.9646	21.9291	21.8935	21.8578	21.822	21.7859	21.7496	21.713	21.6761	21.6389	21.6013	21.5633	21.5249	21.486	21.4467	21.4068	21.3665	21.3257	21.2844	21.2427	21.2004	21.1577	21.1146	21.071	21.0271	20.9829	20.9385	20.8938	20.849	20.8042	20.7594	20.7148	20.6704	20.6265	20.583	20.5401	20.4981	20.4569	20.4169	20.3781	20.3408	20.305	20.2711	20.239	20.2091	20.1814	20.1562	20.1335	20.1136
22	21.9663	21.9326	21.8989	21.865	21.8309	21.7967	21.7623	21.7276	21.6926	21.6573	21.6216	21.5856	21.5492	21.5124	21.4752	21.4375	21.3994	21.3609	21.3219	21.2825	21.2427	21.2025	21.1619	21.1209	21.0797	21.0381	20.9964	20.9546	20.9126	20.8707	20.8288	20.7871	20.7457	20.7047	20.6642	20.6244	20.5853	20.5471	20.51	20.474	20.4394	20.4064	20.375	20.3454	20.3178	20.2922	20.269	20.2481	20.2298
22	21.9681	21.9362	21.9042	21.8721	21.8399	21.8075	21.7748	21.742	21.7089	21.6755	21.6418	21.6078	21.5734	21.5386	21.5035	21.468	21.4321	21.3958	21.3591	21.322	21.2845	21.2467	21.2086	21.1701	21.1314	21.0925	21.0535	21.0143	20.9751	20.9359	20.8968	20.858	20.8194	20.7812	20.7436	20.7066	20.6703	20.6349	20.6005	20.5672	20.5352	20.5047	20.4757	20.4484	20.4229	20.3994	20.378	20.3588	20.3419
22	21.9699	21.9397	21.9095	21.8792	21.8487	21.8181	21.7874	21.7564	21.7251	21.6936	21.6619	21.6298	21.5974	21.5647	21.5316	21.4982	21.4644	21.4303	21.3958	21.361	21.3258	21.2904	21.2546	21.2186	21.1824	21.1461	21.1096	21.073	21.0364	20.9999	20.9635	20.9274	20.8915	20.856	20.8211	20.7867	20.7531	20.7203	20.6885	20.6578	20.6282	20.6	20.5733	20.5481	20.5247	20.5031	20.4834	20.4657	20.4502
22	21.9716	21.9432	21.9148	21.8862	21.8576	21.8288	21.7998	21.7706	21.7413	21.7117	21.6818	21.6516	21.6212	21.5905	21.5594	21.5281	21.4964	21.4644	21.4321	21.3995	21.3666	21.3335	21.3001	21.2665	21.2327	21.1988	21.1648	21.1307	21.0967	21.0627	21.0289	20.9953	20.9621	20.9292	20.8968	20.865	20.8339	20.8037	20.7743	20.7459	20.7187	20.6927	20.6681	20.6449	20.6234	20.6035	20.5854	20.5692	20.555
22	21.9734	21.9467	21.92	21.8932	21.8663	21.8393	21.8122	21.7848	21.7573	21.7295	21.7015	21.6733	21.6448	21.6161	21.587	21.5577	21.5281	21.4982	21.4681	21.4376	21.407	21.3761	21.3449	21.3137	21.2822	21.2507	21.2191	21.1874	21.1559	21.1244	21.093	21.0619	21.0312	21.0008	20.9709	20.9415	20.9128	20.8849	20.8578	20.8317	20.8067	20.7828	20.7601	20.7389	20.7191	20.7009	20.6843	20.6695	20.6564
22	21.9751	21.9502	21.9252	21.9002	21.8751	21.8498	21.8244	21.7989	21.7732	21.7473	21.7212	21.6948	21.6682	21.6414	21.6144	21.587	21.5595	21.5317	21.5036	21.4753	21.4468	21.4181	21.3892	21.3602	21.331	21.3018	21.2725	21.2432	21.214	21.1849	21.156	21.1273	21.0989	21.0708	21.0433	21.0163	20.9899	20.9642	20.9393	20.9153	20.8923	20.8704	20.8497	20.8302	20.8121	20.7954	20.7803	20.7667	20.7548
22	21.9768	21.9536	21.9304	21.9071	21.8837	21.8602	21.8366	21.8129	21.789	21.7649	21.7406	21.7161	21.6915	21.6666	21.6414	21.6161	21.5905	21.5647	21.5387	21.5125	21.4861	21.4596	21.4329	21.406	21.3791	21.3521	21.3251	21.2981	21.2712	21.2444	21.2177	21.1913	21.1652	21.1395	21.1142	21.0894	21.0652	21.0416	21.0189	20.9969	20.9759	20.9558	20.9369	20.9191	20.9026	20.8873	20.8735	20.8611	20.8503
22	21.9785	21.9571	21.9356	21.914	21.8923	21.8706	21.8487	21.8268	21.8046	21.7824	21.7599	21.7373	21.7145	21.6915	21.6683	21.6449	21.6213	21.5975	21.5735	21.5493	21.525	21.5006	21.476	21.4513	21.4265	21.4017	21.3769	21.3521	21.3274	21.3028	21.2784	21.2542	21.2303	21.2068	21.1836	21.161	21.1389	21.1174	21.0966	21.0766	21.0574	21.0391	21.0219	21.0057	20.9906	20.9768	20.9642	20.953	20.9431
22	21.9802	21.9605	21.9407	21.9208	21.9009	21.8809	21.8608	21.8405	21.8202	21.7997	21.7791	21.7583	21.7373	21.7162	21.6948	21.6734	21.6517	21.6299	21.6079	21.5857	21.5635	21.5411	21.5185	21.4959	21.4733	21.4506	21.4279	21.4053	21.3827	21.3603	21.338	21.316	21.2942	21.2728	21.2517	21.2311	21.211	21.1915	21.1726	21.1544	21.137	21.1205	21.1048	21.0902	21.0766	21.064	21.0526	21.0425	21.0335
22	21.9819	21.9639	21.9457	21.9276	21.9094	21.8911	21.8727	21.8542	21.8356	21.8169	21.798	21.7791	21.7599	21.7406	21.7212	21.7016	21.6818	21.662	21.6419	21.6218	21.6015	21.5811	21.5606	21.54	21.5195	21.4988	21.4783	21.4577	21.4372	21.4169	21.3967	21.3767	21.357	21.3376	21.3186	21.2999	21.2818	21.2641	21.2471	21.2307	21.215	21.2	21.1859	21.1727	21.1605	21.1492	21.1389	21.1298	21.1217
22	21.9836	21.9672	21.9508	21.9343	21.9178	21.9012	21.8846	21.8678	21.8509	21.834	21.8169	21.7997	21.7824	21.7649	21.7473	21.7296	21.7117	21.6937	21.6756	21.6574	21.6391	21.6206	21.6022	21.5836	21.565	21.5465	21.5279	21.5094	21.491	21.4726	21.4545	21.4365	21.4188	21.4014	21.3842	21.3675	21.3512	21.3354	21.3201	21.3054	21.2913	21.278	21.2653	21.2535	21.2425	21.2324	21.2233	21.2151	21.2079
22	21.9853	21.9706	21.9558	21.941	21.9262	21.9113	21.8963	21.8813	21.8662	21.851	21.8356	21.8202	21.8047	21.789	21.7732	21.7573	21.7413	21.7252	21.709	21.6927	21.6763	21.6598	21.6433	21.6267	21.6101	21.5935	21.5769	21.5604	21.544	21.5276	21.5114	21.4954	21.4796	21.4641	21.4489	21.434	21.4195	21.4054	21.3918	21.3788	21.3663	21.3544	21.3432	21.3327	21.3229	21.314	21.3059	21.2986	21.2922
22	21.9869	21.9739	21.9608	21.9477	21.9345	21.9213	21.908	21.8947	21.8813	21.8678	21.8542	21.8406	21.8268	21.8129	21.7989	21.7849	21.7707	21.7564	21.7421	21.7277	21.7132	21.6986	21.684	21.6693	21.6547	21.64	21.6254	21.6108	21.5963	21.5819	21.5676	21.5535	21.5396	21.5259	21.5125	21.4994	21.4867	21.4743	21.4624	21.4509	21.4399	21.4295	21.4196	21.4104	21.4019	21.394	21.3869	21.3805	21.375
22	21.9886	21.9772	21.9658	21.9543	21.9428	21.9313	21.9197	21.908	21.8963	21.8846	21.8727	21.8608	21.8488	21.8367	21.8245	21.8122	21.7999	21.7874	21.7749	21.7624	21.7497	21.737	21.7243	21.7116	21.6988	21.6861	21.6734	21.6607	21.6481	21.6356	21.6232	21.6109	21.5988	21.587	21.5753	21.564	21.5529	21.5422	21.5319	21.5219	21.5124	21.5034	21.4949	21.4869	21.4795	21.4727	21.4665	21.461	21.4562
22	21.9902	21.9805	21.9707	21.9609	21.9511	21.9412	21.9313	21.9213	21.9113	21.9012	21.8911	21.8809	21.8706	21.8603	21.8499	21.8394	21.8288	21.8182	21.8075	21.7968	21.786	21.7752	21.7643	21.7535	21.7426	21.7317	21.7209	21.7101	21.6993	21.6887	21.6781	21.6677	21.6574	21.6473	21.6374	21.6277	21.6183	21.6092	21.6004	21.592	21.5839	21.5763	21.569	21.5623	21.556	21.5502	21.545	21.5403	21.5362
22	21.9919	21.9838	21.9756	21.9675	21.9593	21.9511	21.9428	21.9345	21.9262	21.9178	21.9094	21.9009	21.8924	21.8838	21.8751	21.8664	21.8576	21.8488	21.8399	21.831	21.8221	21.8131	21.8041	21.795	21.786	21.777	21.768	21.759	21.7501	21.7413	21.7325	21.7239	21.7154	21.707	21.6988	21.6908	21.6831	21.6755	21.6682	21.6612	21.6546	21.6482	21.6423	21.6367	21.6315	21.6267	21.6224	21.6185	21.6151
22	21.9935	21.987	21.9805	21.974	21.9675	21.9609	21.9543	21.9477	21.941	21.9343	21.9276	21.9208	21.914	21.9071	21.9002	21.8933	21.8863	21.8792	21.8721	21.865	21.8579	21.8507	21.8435	21.8363	21.8291	21.822	21.8148	21.8076	21.8006	21.7935	21.7865	21.7797	21.7729	21.7662	21.7597	21.7533	21.7472	21.7412	21.7354	21.7298	21.7245	21.7195	21.7147	21.7103	21.7061	21.7024	21.6989	21.6959	21.6932
22	21.9951	21.9903	21.9854	21.9805	21.9756	21.9707	21.9658	21.9608	21.9558	21.9508	21.9458	21.9407	21.9356	21.9304	21.9253	21.92	21.9148	21.9095	21.9042	21.8989	21.8936	21.8882	21.8828	21.8774	21.8721	21.8667	21.8613	21.856	21.8507	21.8454	21.8402	21.8351	21.83	21.825	21.8202	21.8154	21.8108	21.8063	21.802	21.7978	21.7939	21.7901	21.7866	21.7833	21.7802	21.7774	21.7748	21.7725	21.7705
22	21.9968	21.9935	21.9903	21.987	21.9838	21.9805	21.9772	21.9739	21.9706	21.9672	21.9639	21.9605	21.9571	21.9537	21.9502	21.9467	21.9433	21.9397	21.9362	21.9327	21.9291	21.9255	21.922	21.9184	21.9148	21.9112	21.9077	21.9041	21.9006	21.8971	21.8936	21.8902	21.8868	21.8835	21.8803	21.8771	21.8741	21.8711	21.8682	21.8655	21.8628	21.8603	21.858	21.8558	21.8537	21.8518	21.8501	21.8486	21.8473
22	21.9984	21.9968	21.9951	21.9935	21.9919	21.9902	21.9886	21.9869	21.9853	21.9836	21.9819	21.9802	21.9785	21.9768	21.9751	21.9734	21.9716	21.9699	21.9681	21.9664	21.9646	21.9628	21.961	21.9592	21.9574	21.9556	21.9539	21.9521	21.9503	21.9486	21.9469	21.9451	21.9435	21.9418	21.9402	21.9386	21.9371	21.9356	21.9342	21.9328	21.9315	21.9302	21.9291	21.928	21.9269	21.926	21.9252	21.9244	21.9237
22	22	22	22	22	22	22	22	22	22	22	22	22	22	22	22	22	22	22	22	22	22	22	22	22	22	22	22	22	22	22	22	22	22	22	22	22	22	22	22	22	22	22	22	22	22	22	22	22	22
[truncated: 61 more columns]

## Sheet: 2 - 720 um
22	22	22	22	22	22	22	22	22	22	22	22	22	22	22	22	22	22	22	22	22	22	22	22	22	22	22	22	22	22	22	22	22	22	22	22	22	22	22	22	22	22	22	22	22	22	22	22	22	22
22	21.998	21.9961	21.9941	21.9922	21.9902	21.9882	21.9862	21.9843	21.9823	21.9803	21.9783	21.9762	21.9742	21.9722	21.9701	21.9681	21.966	21.9639	21.9618	21.9598	21.9577	21.9556	21.9535	21.9514	21.9493	21.9472	21.9452	21.9431	21.9411	21.9391	21.9371	21.9351	21.9332	21.9313	21.9294	21.9276	21.9259	21.9242	21.9225	21.921	21.9195	21.9181	21.9167	21.9155	21.9143	21.9133	21.9123	21.9115	21.9107
22	21.9961	21.9922	21.9883	21.9843	21.9804	21.9764	21.9725	21.9685	21.9645	21.9605	21.9565	21.9525	21.9484	21.9443	21.9402	21.9361	21.932	21.9278	21.9237	21.9195	21.9153	21.9111	21.9069	21.9027	21.8986	21.8944	21.8903	21.8861	21.8821	21.878	21.874	21.8701	21.8662	21.8624	21.8587	21.8551	21.8516	21.8482	21.8449	21.8418	21.8388	21.836	21.8333	21.8308	21.8285	21.8264	21.8244	21.8227	21.8212
22	21.9941	21.9882	21.9824	21.9765	21.9706	21.9646	21.9587	21.9527	21.9468	21.9407	21.9347	21.9286	21.9225	21.9164	21.9103	21.9041	21.8979	21.8916	21.8854	21.8791	21.8728	21.8666	21.8603	21.854	21.8477	21.8415	21.8352	21.829	21.8229	21.8168	21.8108	21.8049	21.7991	21.7934	21.7878	21.7824	21.7771	21.772	21.7671	21.7623	21.7578	21.7536	21.7496	21.7458	21.7423	21.7391	21.7362	21.7336	21.7314
22	21.9922	21.9843	21.9765	21.9686	21.9607	21.9528	21.9449	21.9369	21.9289	21.9209	21.9129	21.9048	21.8966	21.8884	21.8802	21.872	21.8637	21.8554	21.847	21.8387	21.8303	21.8219	21.8135	21.8051	21.7967	21.7883	21.78	21.7717	21.7635	21.7554	21.7474	21.7395	21.7317	21.724	21.7166	21.7093	21.7022	21.6954	21.6888	21.6825	21.6764	21.6707	21.6653	21.6603	21.6556	21.6513	21.6475	21.644	21.641
22	21.9902	21.9804	21.9706	21.9607	21.9509	21.941	21.9311	21.9211	21.9111	21.9011	21.891	21.8808	21.8706	21.8604	21.8501	21.8398	21.8294	21.819	21.8085	21.798	21.7875	21.777	21.7664	21.7559	21.7454	21.7349	21.7245	21.7141	21.7038	21.6936	21.6835	21.6736	21.6638	21.6542	21.6449	21.6357	21.6268	21.6183	21.61	21.602	21.5944	21.5872	21.5805	21.5741	21.5683	21.5629	21.558	21.5536	21.5498
22	21.9882	21.9764	21.9646	21.9528	21.941	21.9291	21.9172	21.9052	21.8932	21.8811	21.869	21.8568	21.8446	21.8323	21.8199	21.8075	21.795	21.7824	21.7698	21.7572	21.7446	21.7319	21.7192	21.7065	21.6939	21.6812	21.6686	21.6561	21.6437	21.6314	21.6193	21.6073	21.5955	21.5839	21.5726	21.5616	21.5509	21.5405	21.5305	21.5209	21.5117	21.503	21.4948	21.4872	21.4801	21.4735	21.4676	21.4624	21.4577
22	21.9862	21.9725	21.9587	21.9449	21.931	21.9172	21.9032	21.8893	21.8752	21.8611	21.8469	21.8327	21.8184	21.804	21.7895	21.775	21.7604	21.7457	21.731	21.7162	21.7014	21.6865	21.6717	21.6568	21.642	21.6272	21.6124	21.5978	21.5832	21.5688	21.5545	21.5404	21.5266	21.513	21.4997	21.4867	21.4741	21.4619	21.4502	21.4389	21.4281	21.4179	21.4082	21.3992	21.3908	21.3832	21.3762	21.37	21.3646
22	21.9843	21.9685	21.9527	21.9369	21.9211	21.9052	21.8892	21.8732	21.8572	21.841	21.8248	21.8085	21.7921	21.7756	21.759	21.7423	21.7256	21.7087	21.6918	21.6749	21.6579	21.6409	21.6238	21.6067	21.5897	21.5727	21.5557	21.5389	21.5221	21.5055	21.4891	21.4729	21.457	21.4413	21.426	21.4111	21.3965	21.3825	21.3689	21.3559	21.3434	21.3316	21.3205	21.3101	21.3004	21.2915	21.2835	21.2763	21.2701
22	21.9823	21.9645	21.9467	21.9289	21.9111	21.8932	21.8752	21.8572	21.839	21.8208	21.8025	21.7841	21.7656	21.747	21.7283	21.7095	21.6906	21.6716	21.6525	21.6333	21.6141	21.5948	21.5755	21.5562	21.537	21.5177	21.4985	21.4794	21.4605	21.4417	21.423	21.4047	21.3866	21.3688	21.3514	21.3345	21.318	21.302	21.2865	21.2717	21.2576	21.2442	21.2315	21.2196	21.2086	21.1985	21.1894	21.1812	21.1741
22	21.9803	21.9605	21.9407	21.9209	21.901	21.8811	21.8611	21.841	21.8208	21.8005	21.7801	21.7596	21.739	21.7182	21.6974	21.6764	21.6553	21.6341	21.6128	21.5914	21.57	21.5484	21.5269	21.5053	21.4837	21.4622	21.4407	21.4194	21.3981	21.3771	21.3562	21.3356	21.3153	21.2954	21.2759	21.2568	21.2383	21.2203	21.203	21.1863	21.1704	21.1553	21.141	21.1277	21.1153	21.1039	21.0936	21.0844	21.0764
22	21.9782	21.9565	21.9347	21.9128	21.8909	21.8689	21.8469	21.8247	21.8025	21.7801	21.7576	21.735	21.7122	21.6893	21.6663	21.6431	21.6198	21.5964	21.5728	21.5492	21.5255	21.5016	21.4778	21.4539	21.43	21.4061	21.3823	21.3586	21.335	21.3117	21.2885	21.2656	21.2431	21.2209	21.1992	21.178	21.1574	21.1374	21.1181	21.0995	21.0817	21.0649	21.049	21.0341	21.0203	21.0076	20.996	20.9858	20.9767
22	21.9762	21.9524	21.9286	21.9047	21.8808	21.8567	21.8326	21.8084	21.784	21.7596	21.7349	21.7102	21.6853	21.6602	21.635	21.6096	21.584	21.5584	21.5325	21.5066	21.4805	21.4544	21.4282	21.4019	21.3757	21.3494	21.3232	21.2971	21.2712	21.2454	21.2199	21.1947	21.1698	21.1454	21.1214	21.098	21.0751	21.053	21.0316	21.0111	20.9915	20.9728	20.9552	20.9387	20.9233	20.9092	20.8965	20.885	20.875
22	21.9742	21.9484	21.9225	21.8966	21.8706	21.8445	21.8183	21.792	21.7655	21.7389	21.7122	21.6852	21.6581	21.6309	21.6034	21.5758	21.548	21.52	21.4919	21.4636	21.4352	21.4067	21.3781	21.3494	21.3207	21.292	21.2634	21.2349	21.2065	21.1783	21.1503	21.1227	21.0954	21.0686	21.0422	21.0165	20.9914	20.9671	20.9436	20.921	20.8994	20.8788	20.8594	20.8412	20.8243	20.8088	20.7947	20.782	20.771
22	21.9721	21.9443	21.9163	21.8884	21.8603	21.8321	21.8039	21.7754	21.7469	21.7181	21.6892	21.6601	21.6308	21.6013	21.5716	21.5417	21.5116	21.4813	21.4509	21.4202	21.3894	21.3585	21.3274	21.2963	21.2651	21.2339	21.2028	21.1717	21.1408	21.1101	21.0796	21.0495	21.0197	20.9905	20.9617	20.9336	20.9062	20.8796	20.8538	20.8291	20.8054	20.7828	20.7615	20.7415	20.723	20.7059	20.6904	20.6766	20.6644
22	21.9701	21.9402	21.9102	21.8801	21.85	21.8197	21.7894	21.7588	21.7281	21.6972	21.6661	21.6348	21.6033	21.5716	21.5396	21.5074	21.475	21.4423	21.4095	21.3764	21.3431	21.3097	21.2762	21.2425	21.2088	21.1751	21.1414	21.1078	21.0742	21.0409	21.0079	20.9751	20.9428	20.911	20.8797	20.8491	20.8192	20.7902	20.7621	20.7351	20.7093	20.6846	20.6614	20.6395	20.6192	20.6006	20.5836	20.5684	20.5551
22	21.968	21.936	21.904	21.8719	21.8396	21.8073	21.7748	21.7421	21.7092	21.6762	21.6429	21.6094	21.5756	21.5416	21.5073	21.4728	21.438	21.403	21.3677	21.3321	21.2964	21.2605	21.2244	21.1882	21.1519	21.1155	21.0791	21.0428	21.0066	20.9706	20.9349	20.8995	20.8645	20.83	20.7961	20.7629	20.7305	20.699	20.6685	20.6391	20.6109	20.5841	20.5588	20.535	20.5128	20.4924	20.4739	20.4574	20.4428
22	21.966	21.9319	21.8978	21.8635	21.8292	21.7947	21.7601	21.7253	21.6903	21.655	21.6195	21.5838	21.5478	21.5114	21.4748	21.4379	21.4007	21.3633	21.3255	21.2875	21.2492	21.2107	21.172	21.1331	21.0941	21.0551	21.016	20.9769	20.938	20.8992	20.8607	20.8225	20.7847	20.7474	20.7108	20.6749	20.6398	20.6057	20.5726	20.5407	20.5102	20.4811	20.4535	20.4276	20.4035	20.3814	20.3612	20.3432	20.3273
22	21.9639	21.9277	21.8915	21.8552	21.8187	21.7822	21.7454	21.7084	21.6712	21.6338	21.596	21.558	21.5197	21.4811	21.4421	21.4028	21.3632	21.3232	21.2829	21.2423	21.2015	21.1603	21.119	21.0774	21.0357	20.9938	20.952	20.9101	20.8683	20.8266	20.7852	20.7441	20.7034	20.6633	20.6238	20.585	20.5471	20.5103	20.4745	20.44	20.4069	20.3754	20.3455	20.3174	20.2912	20.2671	20.2452	20.2256	20.2083
22	21.9618	21.9235	21.8852	21.8468	21.8082	21.7695	21.7306	21.6915	21.6521	21.6124	21.5724	21.5321	21.4915	21.4505	21.4091	21.3674	21.3253	21.2828	21.24	21.1968	21.1533	21.1095	21.0654	21.021	20.9765	20.9318	20.887	20.8422	20.7974	20.7528	20.7084	20.6643	20.6206	20.5774	20.5349	20.4932	20.4524	20.4126	20.374	20.3367	20.3009	20.2668	20.2344	20.204	20.1756	20.1495	20.1257	20.1044	20.0856
22	21.9597	21.9193	21.8789	21.8384	21.7977	21.7568	21.7158	21.6744	21.6328	21.5909	21.5487	21.5061	21.4631	21.4197	21.3759	21.3317	21.2871	21.2421	21.1967	21.1508	21.1046	21.058	21.0111	20.9639	20.9165	20.8689	20.8211	20.7733	20.7254	20.6777	20.6302	20.5829	20.5361	20.4898	20.4441	20.3993	20.3554	20.3125	20.2709	20.2307	20.1921	20.1552	20.1202	20.0873	20.0566	20.0282	20.0024	19.9793	19.959
22	21.9576	21.9151	21.8726	21.83	21.7871	21.7441	21.7009	21.6574	21.6135	21.5693	21.5248	21.4799	21.4345	21.3888	21.3425	21.2959	21.2487	21.2011	21.153	21.1045	21.0555	21.0061	20.9563	20.9062	20.8558	20.8051	20.7543	20.7033	20.6523	20.6014	20.5506	20.5001	20.45	20.4004	20.3514	20.3033	20.2561	20.21	20.1652	20.1219	20.0803	20.0405	20.0027	19.9671	19.9338	19.9031	19.8752	19.8501	19.8281
22	21.9555	21.9109	21.8663	21.8215	21.7766	21.7314	21.686	21.6402	21.5942	21.5477	21.5009	21.4536	21.4059	21.3577	21.309	21.2598	21.21	21.1598	21.109	21.0577	21.0059	20.9537	20.9009	20.8478	20.7943	20.7406	20.6865	20.6323	20.578	20.5238	20.4696	20.4157	20.3621	20.3091	20.2567	20.205	20.1544	20.1049	20.0568	20.0102	19.9653	19.9224	19.8816	19.8431	19.8072	19.774	19.7437	19.7165	19.6926
22	21.9534	21.9067	21.86	21.8131	21.766	21.7186	21.671	21.6231	21.5748	21.526	21.4769	21.4273	21.3771	21.3265	21.2753	21.2235	21.1711	21.1182	21.0647	21.0106	20.9559	20.9007	20.845	20.7888	20.7322	20.6752	20.6179	20.5603	20.5026	20.4449	20.3872	20.3297	20.2726	20.2159	20.1598	20.1046	20.0503	19.9972	19.9455	19.8954	19.847	19.8008	19.7567	19.7152	19.6764	19.6404	19.6077	19.5782	19.5523
22	21.9513	21.9025	21.8536	21.8046	21.7554	21.7059	21.6561	21.6059	21.5553	21.5043	21.4529	21.4008	21.3483	21.2952	21.2414	21.1871	21.1321	21.0764	21.0201	20.9632	20.9056	20.8474	20.7886	20.7292	20.6693	20.609	20.5483	20.4873	20.4261	20.3647	20.3034	20.2422	20.1813	20.1208	20.0609	20.0018	19.9436	19.8867	19.8312	19.7773	19.7253	19.6755	19.628	19.5832	19.5412	19.5023	19.4668	19.4349	19.4068
22	21.9492	21.8983	21.8473	21.7962	21.7448	21.6931	21.6411	21.5887	21.5359	21.4826	21.4288	21.3744	21.3194	21.2638	21.2075	21.1505	21.0928	21.0344	20.9753	20.9155	20.8549	20.7936	20.7316	20.6691	20.6059	20.5421	20.4779	20.4133	20.3484	20.2833	20.2182	20.1531	20.0882	20.0237	19.9598	19.8966	19.8344	19.7734	19.7138	19.656	19.6	19.5463	19.4952	19.4467	19.4014	19.3593	19.3209	19.2863	19.2558
22	21.9471	21.8941	21.841	21.7877	21.7342	21.6804	21.6262	21.5716	21.5165	21.4609	21.4048	21.348	21.2905	21.2324	21.1735	21.1139	21.0535	20.9923	20.9303	20.8675	20.8039	20.7395	20.6743	20.6084	20.5418	20.4746	20.4067	20.3384	20.2697	20.2007	20.1316	20.0624	19.9934	19.9247	19.8565	19.789	19.7225	19.6572	19.5933	19.5312	19.471	19.4132	19.358	19.3057	19.2567	19.2112	19.1696	19.1321	19.099
22	21.945	21.8899	21.8348	21.7794	21.7237	21.6677	21.6113	21.5545	21.4972	21.4393	21.3808	21.3216	21.2617	21.201	21.1396	21.0773	21.0142	20.9501	20.8852	20.8194	20.7527	20.6851	20.6166	20.5473	20.4772	20.4064	20.3348	20.2627	20.19	20.117	20.0437	19.9703	19.8969	19.8238	19.7511	19.6791	19.608	19.538	19.4695	19.4028	19.3382	19.2759	19.2164	19.1599	19.1069	19.0577	19.0125	18.9718	18.9359
22	21.9429	21.8858	21.8285	21.771	21.7132	21.6551	21.5966	21.5375	21.4779	21.4177	21.3569	21.2953	21.2329	21.1697	21.1057	21.0407	20.9748	20.9079	20.8401	20.7712	20.7014	20.6305	20.5587	20.4859	20.4122	20.3376	20.2622	20.1861	20.1094	20.0322	19.9545	19.8767	19.7988	19.721	19.6436	19.5667	19.4907	19.4159	19.3425	19.2708	19.2013	19.1343	19.0701	19.0091	18.9517	18.8984	18.8494	18.8052	18.7661
22	21.9409	21.8817	21.8223	21.7627	21.7029	21.6426	21.5819	21.5206	21.4588	21.3963	21.3331	21.2691	21.2043	21.1386	21.0719	21.0042	20.9355	20.8658	20.795	20.723	20.65	20.5758	20.5006	20.4242	20.3468	20.2684	20.1891	20.1089	20.0279	19.9463	19.8642	19.7817	19.699	19.6164	19.5339	19.452	19.3708	19.2908	19.2121	19.1352	19.0604	18.9882	18.9189	18.853	18.7909	18.733	18.6799	18.6318	18.5893
22	21.9388	21.8776	21.8162	21.7545	21.6926	21.6302	21.5673	21.5039	21.4398	21.3751	21.3095	21.2431	21.1758	21.1076	21.0383	20.9679	20.8964	20.8238	20.7499	20.6749	20.5986	20.5211	20.4423	20.3623	20.2812	20.1989	20.1155	20.0311	19.9457	19.8596	19.7728	19.6854	19.5978	19.51	19.4223	19.3349	19.2483	19.1626	19.0783	18.9957	18.9153	18.8375	18.7627	18.6914	18.6241	18.5613	18.5036	18.4513	18.4049
22	21.9368	21.8736	21.8101	21.7464	21.6824	21.6179	21.5529	21.4873	21.421	21.354	21.2861	21.2174	21.1476	21.0768	21.0049	20.9318	20.8575	20.7819	20.7051	20.6269	20.5473	20.4664	20.3841	20.3004	20.2154	20.1291	20.0416	19.9528	19.8629	19.7721	19.6804	19.588	19.4951	19.4019	19.3087	19.2156	19.1231	19.0315	18.9412	18.8525	18.766	18.682	18.6012	18.5241	18.4511	18.3829	18.32	18.263	18.2124
22	21.9348	21.8696	21.8042	21.7384	21.6724	21.6058	21.5387	21.471	21.4025	21.3332	21.263	21.1919	21.1197	21.0463	20.9718	20.896	20.8189	20.7404	20.6605	20.5791	20.4963	20.4119	20.326	20.2386	20.1497	20.0593	19.9674	19.8742	19.7797	19.684	19.5872	19.4896	19.3912	19.2923	19.1932	19.0942	18.9955	18.8975	18.8007	18.7055	18.6123	18.5218	18.4344	18.3508	18.2716	18.1975	18.1289	18.0667	18.0113
22	21.9329	21.8657	21.7983	21.7306	21.6625	21.5939	21.5247	21.4548	21.3842	21.3127	21.2402	21.1667	21.0921	21.0162	20.9391	20.8606	20.7807	20.6993	20.6163	20.5318	20.4456	20.3578	20.2682	20.177	20.0841	19.9895	19.8933	19.7955	19.6962	19.5955	19.4934	19.3903	19.2862	19.1814	19.0761	18.9707	18.8654	18.7607	18.6569	18.5546	18.4543	18.3566	18.2621	18.1715	18.0854	18.0046	17.9298	17.8616	17.8009
22	21.931	21.8618	21.7925	21.7229	21.6528	21.5822	21.511	21.439	21.3662	21.2925	21.2178	21.142	21.0649	20.9866	20.9069	20.8257	20.743	20.6587	20.5727	20.4849	20.3954	20.3041	20.2109	20.1158	20.0188	19.92	19.8193	19.7168	19.6126	19.5067	19.3992	19.2904	19.1804	19.0693	18.9576	18.8454	18.7331	18.6211	18.5099	18.4001	18.292	18.1865	18.0842	17.9858	17.8921	17.8039	17.7221	17.6474	17.5807
22	21.9291	21.8581	21.7869	21.7153	21.6433	21.5707	21.4975	21.4235	21.3486	21.2728	21.1958	21.1177	21.0383	20.9575	20.8752	20.7914	20.7059	20.6186	20.5296	20.4387	20.3458	20.251	20.1541	20.0551	19.9541	19.8509	19.7457	19.6384	19.5291	19.4179	19.3048	19.1901	19.0739	18.9563	18.8378	18.7184	18.5987	18.4791	18.3599	18.2419	18.1255	18.0115	17.9006	17.7936	17.6915	17.5951	17.5055	17.4234	17.35
22	21.9273	21.8544	21.7814	21.7079	21.634	21.5596	21.4844	21.4084	21.3315	21.2535	21.1744	21.094	21.0122	20.929	20.8442	20.7577	20.6695	20.5794	20.4873	20.3932	20.297	20.1986	20.098	19.9952	19.89	19.7825	19.6726	19.5605	19.446	19.3293	19.2105	19.0897	18.967	18.8427	18.717	18.5902	18.4626	18.3348	18.2071	18.0802	17.9548	17.8315	17.7112	17.5949	17.4834	17.3779	17.2794	17.189	17.1079
22	21.9255	21.8509	21.776	21.7008	21.625	21.5487	21.4716	21.3937	21.3147	21.2347	21.1535	21.0709	20.9868	20.9012	20.8139	20.7249	20.6339	20.5409	20.4459	20.3486	20.2491	20.1473	20.043	19.9362	19.8268	19.7149	19.6004	19.4833	19.3636	19.2413	19.1166	18.9895	18.8602	18.7288	18.5956	18.4609	18.3251	18.1885	18.0518	17.9154	17.7801	17.6467	17.5161	17.3894	17.2675	17.1517	17.0433	16.9435	16.8537
22	21.9238	21.8474	21.7708	21.6938	21.6163	21.5382	21.4592	21.3794	21.2985	21.2165	21.1332	21.0484	20.9622	20.8742	20.7845	20.6929	20.5993	20.5035	20.4055	20.3051	20.2023	20.097	19.989	19.8783	19.7648	19.6485	19.5293	19.4072	19.2822	19.1542	19.0234	18.8899	18.7537	18.615	18.4741	18.3311	18.1865	18.0407	17.8942	17.7476	17.6017	17.4573	17.3154	17.1771	17.0437	16.9164	16.7968	16.6863	16.5864
22	21.9221	21.8441	21.7658	21.6872	21.6079	21.528	21.4473	21.3656	21.2829	21.1989	21.1136	21.0267	20.9383	20.8481	20.756	20.6619	20.5657	20.4672	20.3663	20.2629	20.1568	20.048	19.9364	19.8218	19.7042	19.5835	19.4596	19.3324	19.202	19.0683	18.9314	18.7913	18.648	18.5018	18.3527	18.2011	18.0474	17.8918	17.7349	17.5774	17.42	17.2636	17.1093	16.9583	16.8119	16.6716	16.5393	16.4165	16.3051
22	21.9205	21.8409	21.7611	21.6807	21.5999	21.5183	21.4358	21.3524	21.2678	21.182	21.0947	21.0059	20.9153	20.823	20.7286	20.6321	20.5333	20.4321	20.3284	20.222	20.1128	20.0006	19.8854	19.767	19.6452	19.5201	19.3915	19.2594	19.1235	18.9841	18.8409	18.694	18.5436	18.3896	18.2322	18.0716	17.9082	17.7423	17.5745	17.4053	17.2355	17.0661	16.8981	16.7329	16.572	16.4172	16.2703	16.1335	16.0088
22	21.919	21.8379	21.7565	21.6746	21.5922	21.509	21.4249	21.3398	21.2535	21.1658	21.0767	20.9859	20.8934	20.7989	20.7023	20.6035	20.5022	20.3984	20.292	20.1827	20.0703	19.9549	19.8361	19.7139	19.5882	19.4588	19.3255	19.1883	19.0471	18.9018	18.7524	18.5987	18.4409	18.279	18.113	17.9432	17.7698	17.5931	17.4136	17.2319	17.0488	16.8652	16.6822	16.5014	16.3244	16.153	15.9896	15.8364	15.6962
22	21.9176	21.835	21.7522	21.6688	21.5849	21.5002	21.4145	21.3278	21.2398	21.1505	21.0596	20.967	20.8725	20.776	20.6772	20.5762	20.4726	20.3663	20.2572	20.1451	20.0297	19.9111	19.7889	19.663	19.5333	19.3997	19.2618	19.1197	18.9732	18.8221	18.6663	18.5059	18.3407	18.1707	17.9959	17.8166	17.6328	17.4448	17.2531	17.0581	16.8607	16.6618	16.4625	16.2643	16.0692	15.8791	15.6967	15.5247	15.3662
22	21.9162	21.8323	21.7481	21.6634	21.578	21.4918	21.4047	21.3165	21.227	21.136	21.0434	20.949	20.8527	20.7543	20.6535	20.5504	20.4445	20.3359	20.2242	20.1094	19.9912	19.8694	19.7439	19.6145	19.481	19.3432	19.2009	19.0539	18.9021	18.7453	18.5833	18.4161	18.2435	18.0653	17.8817	17.6926	17.4981	17.2985	17.094	16.885	16.6724	16.4569	16.2397	16.0225	15.8071	15.5958	15.3915	15.1976	15.0177
22	21.915	21.8298	21.7443	21.6582	21.5716	21.4841	21.3956	21.3059	21.2149	21.1224	21.0283	20.9322	20.8342	20.7339	20.6313	20.5261	20.4181	20.3072	20.1932	20.0757	19.9548	19.8301	19.7014	19.5686	19.4314	19.2896	19.143	18.9913	18.8344	18.672	18.5039	18.33	18.15	17.9637	17.7712	17.5722	17.3669	17.1552	16.9374	16.7138	16.485	16.2518	16.0153	15.777	15.539	15.3037	15.0743	14.8547	14.6493
22	21.9138	21.8274	21.7407	21.6535	21.5656	21.4768	21.3871	21.2961	21.2037	21.1098	21.0142	20.9166	20.817	20.715	20.6106	20.5035	20.3936	20.2805	20.1642	20.0444	19.9208	19.7933	19.6617	19.5256	19.3849	19.2393	19.0885	18.9323	18.7705	18.6027	18.4286	18.2481	18.0609	17.8667	17.6653	17.4564	17.2401	17.0162	16.7848	16.546	16.3003	16.0482	15.7908	15.5295	15.2663	15.0038	14.7456	14.4959	14.2601
22	21.9127	21.8253	21.7375	21.6491	21.5601	21.4702	21.3792	21.2871	21.1935	21.0982	21.0013	20.9023	20.8012	20.6977	20.5916	20.4828	20.3709	20.2559	20.1375	20.0154	19.8894	19.7594	19.6249	19.4858	19.3418	19.1926	19.0379	18.8774	18.7108	18.5378	18.3581	18.1713	17.977	17.775	17.5649	17.3464	17.1191	16.883	16.6377	16.3834	16.12	15.8482	15.5685	15.2822	14.9912	14.698	14.4065	14.1215	13.8492
22	21.9117	21.8233	21.7345	21.6452	21.5551	21.4642	21.3722	21.2789	21.1841	21.0877	20.9895	20.8893	20.7868	20.6819	20.5743	20.4639	20.3503	20.2335	20.1132	19.989	19.8608	19.7283	19.5913	19.4494	19.3023	19.1497	18.9914	18.8269	18.6559	18.4781	18.2929	18.1001	17.8992	17.6897	17.4712	17.2432	17.0052	16.757	16.4979	16.2278	15.9466	15.6541	15.3509	15.0378	14.7163	14.3889	14.0592	13.7326	13.4164
22	21.9109	21.8216	21.7319	21.6417	21.5507	21.4588	21.3659	21.2716	21.1758	21.0784	20.979	20.8776	20.7739	20.6677	20.5588	20.4469	20.3319	20.2135	20.0914	19.9653	19.8351	19.7005	19.5611	19.4166	19.2667	19.1111	18.9494	18.7813	18.6062	18.4238	18.2337	18.0353	17.8281	17.6116	17.3851	17.1481	16.8999	16.6399	16.3673	16.0817	15.7824	15.4691	15.1415	14.8001	14.4457	14.0803	13.7072	13.3318	12.9623
22	21.9101	21.82	21.7296	21.6386	21.5468	21.4541	21.3603	21.2652	21.1685	21.0702	20.9699	20.8674	20.7627	20.6553	20.5452	20.4321	20.3157	20.1958	20.0722	19.9445	19.8125	19.6759	19.5344	19.3877	19.2353	19.077	18.9123	18.7408	18.5621	18.3757	18.181	17.9775	17.7646	17.5416	17.3078	17.0624	16.8046	16.5335	16.2481	15.9474	15.6305	15.2964	14.9443	14.5736	14.1845	13.7777	13.3558	12.9236	12.4896
22	21.9095	21.8187	21.7276	21.636	21.5435	21.4501	21.3556	21.2597	21.1623	21.0631	20.962	20.8587	20.753	20.6447	20.5336	20.4194	20.3019	20.1807	20.0558	19.9267	19.7931	19.6549	19.5116	19.3628	19.2083	19.0476	18.8803	18.7059	18.524	18.334	18.1354	17.9274	17.7094	17.4806	17.2403	16.9873	16.7208	16.4395	16.1422	15.8276	15.494	15.14	14.7638	14.364	13.9391	13.4885	13.013	12.5157	12.0041
22	21.9089	21.8177	21.726	21.6338	21.5408	21.4468	21.3517	21.2552	21.1572	21.0573	20.9555	20.8515	20.7451	20.636	20.524	20.4089	20.2904	20.1683	20.0422	19.9119	19.7771	19.6375	19.4926	19.3422	19.1859	19.0232	18.8537	18.677	18.4923	18.2993	18.0973	17.8855	17.6632	17.4295	17.1835	16.924	16.6499	16.3597	16.052	15.7248	15.3763	15.004	14.6054	14.1776	13.7177	13.2227	12.6905	12.1207	11.5172
22	21.9085	21.8168	21.7247	21.6321	21.5387	21.4442	21.3487	21.2517	21.1532	21.0528	20.9505	20.8459	20.7389	20.6292	20.5165	20.4007	20.2815	20.1585	20.0316	19.9003	19.7645	19.6238	19.4777	19.3261	19.1683	19.004	18.8328	18.6541	18.4674	18.2719	18.0672	17.8523	17.6266	17.3889	17.1383	16.8735	16.5932	16.2958	15.9793	15.6417	15.2805	14.8925	14.4744	14.0218	13.5298	12.9926	12.404	11.7577	11.0501
22	21.9082	21.8162	21.7238	21.6309	21.5371	21.4424	21.3465	21.2492	21.1503	21.0496	20.9468	20.8419	20.7344	20.6242	20.5111	20.3948	20.275	20.1515	20.0239	19.892	19.7555	19.6139	19.467	19.3144	19.1556	18.9902	18.8177	18.6376	18.4493	18.2521	18.0454	17.8283	17.6	17.3594	17.1055	16.8368	16.5519	16.249	15.926	15.5805	15.2096	14.8095	14.3761	13.9036	13.3853	12.8124	12.1737	11.4548	10.6388
22	21.908	21.8159	21.7233	21.6301	21.5362	21.4413	21.3452	21.2477	21.1485	21.0476	20.9446	20.8394	20.7317	20.6213	20.5079	20.3912	20.2711	20.1472	20.0193	19.887	19.75	19.608	19.4606	19.3074	19.148	18.9819	18.8086	18.6277	18.4384	18.2402	18.0323	17.8138	17.5839	17.3416	17.0855	16.8145	16.5267	16.2205	15.8934	15.543	15.166	14.7583	14.315	13.8297	13.2939	12.6966	12.0219	11.2475	10.3397
22	21.908	21.8157	21.7231	21.6299	21.5359	21.4409	21.3447	21.2471	21.148	21.047	20.9439	20.8386	20.7308	20.6203	20.5068	20.3901	20.2698	20.1458	20.0178	19.8853	19.7482	19.606	19.4584	19.305	19.1454	18.9791	18.8056	18.6243	18.4348	18.2362	18.0279	17.809	17.5786	17.3356	17.0789	16.807	16.5183	16.2109	15.8825	15.5304	15.1513	14.741	14.2943	13.8045	13.2626	12.6564	11.9685	11.1722	10.224
22	21.908	21.8159	21.7233	21.6301	21.5362	21.4413	21.3452	21.2477	21.1485	21.0476	20.9446	20.8394	20.7317	20.6213	20.5079	20.3912	20.2711	20.1472	20.0193	19.887	19.75	19.608	19.4606	19.3074	19.148	18.9819	18.8086	18.6277	18.4384	18.2402	18.0323	17.8138	17.5839	17.3416	17.0855	16.8145	16.5267	16.2205	15.8934	15.543	15.166	14.7583	14.315	13.8297	13.2939	12.6966	12.0219	11.2475	10.3397
22	21.9082	21.8162	21.7238	21.6309	21.5371	21.4424	21.3465	21.2492	21.1503	21.0496	20.9468	20.8419	20.7344	20.6242	20.5111	20.3948	20.275	20.1515	20.0239	19.892	19.7555	19.6139	19.467	19.3144	19.1556	18.9902	18.8177	18.6376	18.4493	18.2521	18.0454	17.8283	17.6	17.3594	17.1055	16.8368	16.5519	16.249	15.926	15.5805	15.2096	14.8095	14.3761	13.9036	13.3853	12.8124	12.1737	11.4548	10.6388
22	21.9085	21.8168	21.7247	21.6321	21.5387	21.4442	21.3487	21.2517	21.1532	21.0528	20.9505	20.8459	20.7389	20.6292	20.5165	20.4007	20.2815	20.1585	20.0316	19.9003	19.7645	19.6238	19.4777	19.3261	19.1683	19.004	18.8328	18.6541	18.4674	18.2719	18.0672	17.8523	17.6266	17.3889	17.1383	16.8735	16.5932	16.2958	15.9793	15.6417	15.2805	14.8925	14.4744	14.0218	13.5298	12.9926	12.404	11.7577	11.0501
22	21.9089	21.8177	21.726	21.6338	21.5408	21.4468	21.3517	21.2552	21.1572	21.0573	20.9555	20.8515	20.7451	20.636	20.524	20.4089	20.2904	20.1683	20.0422	19.9119	19.7771	19.6375	19.4926	19.3422	19.1859	19.0232	18.8537	18.677	18.4923	18.2993	18.0973	17.8855	17.6632	17.4295	17.1835	16.924	16.6499	16.3597	16.052	15.7248	15.3763	15.004	14.6054	14.1776	13.7177	13.2227	12.6905	12.1207	11.5172
22	21.9095	21.8187	21.7276	21.636	21.5435	21.4501	21.3556	21.2597	21.1623	21.0631	20.962	20.8587	20.753	20.6447	20.5336	20.4194	20.3019	20.1807	20.0558	19.9267	19.7931	19.6549	19.5116	19.3628	19.2083	19.0476	18.8803	18.7059	18.524	18.334	18.1354	17.9274	17.7094	17.4806	17.2403	16.9873	16.7208	16.4395	16.1422	15.8276	15.494	15.14	14.7638	14.364	13.9391	13.4885	13.013	12.5157	12.0041
22	21.9101	21.82	21.7296	21.6386	21.5468	21.4541	21.3603	21.2652	21.1685	21.0702	20.9699	20.8674	20.7627	20.6553	20.5452	20.4321	20.3157	20.1958	20.0722	19.9445	19.8125	19.6759	19.5344	19.3877	19.2353	19.077	18.9123	18.7408	18.5621	18.3757	18.181	17.9775	17.7646	17.5416	17.3078	17.0624	16.8046	16.5335	16.2481	15.9474	15.6305	15.2964	14.9443	14.5736	14.1845	13.7777	13.3558	12.9236	12.4896
22	21.9109	21.8216	21.7319	21.6417	21.5507	21.4588	21.3659	21.2716	21.1758	21.0784	20.979	20.8776	20.7739	20.6677	20.5588	20.4469	20.3319	20.2135	20.0914	19.9653	19.8351	19.7005	19.5611	19.4166	19.2667	19.1111	18.9494	18.7813	18.6062	18.4238	18.2337	18.0353	17.8281	17.6116	17.3851	17.1481	16.8999	16.6399	16.3673	16.0817	15.7824	15.4691	15.1415	14.8001	14.4457	14.0803	13.7072	13.3318	12.9623
22	21.9117	21.8233	21.7345	21.6452	21.5551	21.4642	21.3722	21.2789	21.1841	21.0877	20.9895	20.8893	20.7868	20.6819	20.5743	20.4639	20.3503	20.2335	20.1132	19.989	19.8608	19.7283	19.5913	19.4494	19.3023	19.1497	18.9914	18.8269	18.6559	18.4781	18.2929	18.1001	17.8992	17.6897	17.4712	17.2432	17.0052	16.757	16.4979	16.2278	15.9466	15.6541	15.3509	15.0378	14.7163	14.3889	14.0592	13.7326	13.4164
22	21.9127	21.8253	21.7375	21.6491	21.5601	21.4702	21.3792	21.2871	21.1935	21.0982	21.0013	20.9023	20.8012	20.6977	20.5916	20.4828	20.3709	20.2559	20.1375	20.0154	19.8894	19.7594	19.6249	19.4858	19.3418	19.1926	19.0379	18.8774	18.7108	18.5378	18.3581	18.1713	17.977	17.775	17.5649	17.3464	17.1191	16.883	16.6377	16.3834	16.12	15.8482	15.5685	15.2822	14.9912	14.698	14.4065	14.1215	13.8492
22	21.9138	21.8274	21.7407	21.6535	21.5656	21.4768	21.3871	21.2961	21.2037	21.1098	21.0142	20.9166	20.817	20.715	20.6106	20.5035	20.3936	20.2805	20.1642	20.0444	19.9208	19.7933	19.6617	19.5256	19.3849	19.2393	19.0885	18.9323	18.7705	18.6027	18.4286	18.2481	18.0609	17.8667	17.6653	17.4564	17.2401	17.0162	16.7848	16.546	16.3003	16.0482	15.7908	15.5295	15.2663	15.0038	14.7456	14.4959	14.2601
22	21.915	21.8298	21.7443	21.6582	21.5716	21.4841	21.3956	21.3059	21.2149	21.1224	21.0283	20.9322	20.8342	20.7339	20.6313	20.5261	20.4181	20.3072	20.1932	20.0757	19.9548	19.8301	19.7014	19.5686	19.4314	19.2896	19.143	18.9913	18.8344	18.672	18.5039	18.33	18.15	17.9637	17.7712	17.5722	17.3669	17.1552	16.9374	16.7138	16.485	16.2518	16.0153	15.777	15.539	15.3037	15.0743	14.8547	14.6493
22	21.9162	21.8323	21.7481	21.6634	21.578	21.4918	21.4047	21.3165	21.227	21.136	21.0434	20.949	20.8527	20.7543	20.6535	20.5504	20.4445	20.3359	20.2242	20.1094	19.9912	19.8694	19.7439	19.6145	19.481	19.3432	19.2009	19.0539	18.9021	18.7453	18.5833	18.4161	18.2435	18.0653	17.8817	17.6926	17.4981	17.2985	17.094	16.885	16.6724	16.4569	16.2397	16.0225	15.8071	15.5958	15.3915	15.1976	15.0177
22	21.9176	21.835	21.7522	21.6688	21.5849	21.5002	21.4145	21.3278	21.2398	21.1505	21.0596	20.967	20.8725	20.776	20.6772	20.5762	20.4726	20.3663	20.2572	20.1451	20.0297	19.9111	19.7889	19.663	19.5333	19.3997	19.2618	19.1197	18.9732	18.8221	18.6663	18.5059	18.3407	18.1707	17.9959	17.8166	17.6328	17.4448	17.2531	17.0581	16.8607	16.6618	16.4625	16.2643	16.0692	15.8791	15.6967	15.5247	15.3662
22	21.919	21.8379	21.7565	21.6746	21.5922	21.509	21.4249	21.3398	21.2535	21.1658	21.0767	20.9859	20.8934	20.7989	20.7023	20.6035	20.5022	20.3984	20.292	20.1827	20.0703	19.9549	19.8361	19.7139	19.5882	19.4588	19.3255	19.1883	19.0471	18.9018	18.7524	18.5987	18.4409	18.279	18.113	17.9432	17.7698	17.5931	17.4136	17.2319	17.0488	16.8652	16.6822	16.5014	16.3244	16.153	15.9896	15.8364	15.6962
22	21.9205	21.8409	21.7611	21.6807	21.5999	21.5183	21.4358	21.3524	21.2678	21.182	21.0947	21.0059	20.9153	20.823	20.7286	20.6321	20.5333	20.4321	20.3284	20.222	20.1128	20.0006	19.8854	19.767	19.6452	19.5201	19.3915	19.2594	19.1235	18.9841	18.8409	18.694	18.5436	18.3896	18.2322	18.0716	17.9082	17.7423	17.5745	17.4053	17.2355	17.0661	16.8981	16.7329	16.572	16.4172	16.2703	16.1335	16.0088
22	21.9221	21.8441	21.7658	21.6872	21.6079	21.528	21.4473	21.3656	21.2829	21.1989	21.1136	21.0267	20.9383	20.8481	20.756	20.6619	20.5657	20.4672	20.3663	20.2629	20.1568	20.048	19.9364	19.8218	19.7042	19.5835	19.4596	19.3324	19.202	19.0683	18.9314	18.7913	18.648	18.5018	18.3527	18.2011	18.0474	17.8918	17.7349	17.5774	17.42	17.2636	17.1093	16.9583	16.8119	16.6716	16.5393	16.4165	16.3051
22	21.9238	21.8474	21.7708	21.6938	21.6163	21.5382	21.4592	21.3794	21.2985	21.2165	21.1332	21.0484	20.9622	20.8742	20.7845	20.6929	20.5993	20.5035	20.4055	20.3051	20.2023	20.097	19.989	19.8783	19.7648	19.6485	19.5293	19.4072	19.2822	19.1542	19.0234	18.8899	18.7537	18.615	18.4741	18.3311	18.1865	18.0407	17.8942	17.7476	17.6017	17.4573	17.3154	17.1771	17.0437	16.9164	16.7968	16.6863	16.5864
22	21.9255	21.8509	21.776	21.7008	21.625	21.5487	21.4716	21.3937	21.3147	21.2347	21.1535	21.0709	20.9868	20.9012	20.8139	20.7249	20.6339	20.5409	20.4459	20.3486	20.2491	20.1473	20.043	19.9362	19.8268	19.7149	19.6004	19.4833	19.3636	19.2413	19.1166	18.9895	18.8602	18.7288	18.5956	18.4609	18.3251	18.1885	18.0518	17.9154	17.7801	17.6467	17.5161	17.3894	17.2675	17.1517	17.0433	16.9435	16.8537
22	21.9273	21.8544	21.7814	21.7079	21.634	21.5596	21.4844	21.4084	21.3315	21.2535	21.1744	21.094	21.0122	20.929	20.8442	20.7577	20.6695	20.5794	20.4873	20.3932	20.297	20.1986	20.098	19.9952	19.89	19.7825	19.6726	19.5605	19.446	19.3293	19.2105	19.0897	18.967	18.8427	18.717	18.5902	18.4626	18.3348	18.2071	18.0802	17.9548	17.8315	17.7112	17.5949	17.4834	17.3779	17.2794	17.189	17.1079
22	21.9291	21.8581	21.7869	21.7153	21.6433	21.5707	21.4975	21.4235	21.3486	21.2728	21.1958	21.1177	21.0383	20.9575	20.8752	20.7914	20.7059	20.6186	20.5296	20.4387	20.3458	20.251	20.1541	20.0551	19.9541	19.8509	19.7457	19.6384	19.5291	19.4179	19.3048	19.1901	19.0739	18.9563	18.8378	18.7184	18.5987	18.4791	18.3599	18.2419	18.1255	18.0115	17.9006	17.7936	17.6915	17.5951	17.5055	17.4234	17.35
22	21.931	21.8618	21.7925	21.7229	21.6528	21.5822	21.511	21.439	21.3662	21.2925	21.2178	21.142	21.0649	20.9866	20.9069	20.8257	20.743	20.6587	20.5727	20.4849	20.3954	20.3041	20.2109	20.1158	20.0188	19.92	19.8193	19.7168	19.6126	19.5067	19.3992	19.2904	19.1804	19.0693	18.9576	18.8454	18.7331	18.6211	18.5099	18.4001	18.292	18.1865	18.0842	17.9858	17.8921	17.8039	17.7221	17.6474	17.5807
22	21.9329	21.8657	21.7983	21.7306	21.6625	21.5939	21.5247	21.4548	21.3842	21.3127	21.2402	21.1667	21.0921	21.0162	20.9391	20.8606	20.7807	20.6993	20.6163	20.5318	20.4456	20.3578	20.2682	20.177	20.0841	19.9895	19.8933	19.7955	19.6962	19.5955	19.4934	19.3903	19.2862	19.1814	19.0761	18.9707	18.8654	18.7607	18.6569	18.5546	18.4543	18.3566	18.2621	18.1715	18.0854	18.0046	17.9298	17.8616	17.8009
22	21.9348	21.8696	21.8042	21.7384	21.6724	21.6058	21.5387	21.471	21.4025	21.3332	21.263	21.1919	21.1197	21.0463	20.9718	20.896	20.8189	20.7404	20.6605	20.5791	20.4963	20.4119	20.326	20.2386	20.1497	20.0593	19.9674	19.8742	19.7797	19.684	19.5872	19.4896	19.3912	19.2923	19.1932	19.0942	18.9955	18.8975	18.8007	18.7055	18.6123	18.5218	18.4344	18.3508	18.2716	18.1975	18.1289	18.0667	18.0113
22	21.9368	21.8736	21.8101	21.7464	21.6824	21.6179	21.5529	21.4873	21.421	21.354	21.2861	21.2174	21.1476	21.0768	21.0049	20.9318	20.8575	20.7819	20.7051	20.6269	20.5473	20.4664	20.3841	20.3004	20.2154	20.1291	20.0416	19.9528	19.8629	19.7721	19.6804	19.588	19.4951	19.4019	19.3087	19.2156	19.1231	19.0315	18.9412	18.8525	18.766	18.682	18.6012	18.5241	18.4511	18.3829	18.32	18.263	18.2124
22	21.9388	21.8776	21.8162	21.7545	21.6926	21.6302	21.5673	21.5039	21.4398	21.3751	21.3095	21.2431	21.1758	21.1076	21.0383	20.9679	20.8964	20.8238	20.7499	20.6749	20.5986	20.5211	20.4423	20.3623	20.2812	20.1989	20.1155	20.0311	19.9457	19.8596	19.7728	19.6854	19.5978	19.51	19.4223	19.3349	19.2483	19.1626	19.0783	18.9957	18.9153	18.8375	18.7627	18.6914	18.6241	18.5613	18.5036	18.4513	18.4049
22	21.9409	21.8817	21.8223	21.7627	21.7029	21.6426	21.5819	21.5206	21.4588	21.3963	21.3331	21.2691	21.2043	21.1386	21.0719	21.0042	20.9355	20.8658	20.795	20.723	20.65	20.5758	20.5006	20.4242	20.3468	20.2684	20.1891	20.1089	20.0279	19.9463	19.8642	19.7817	19.699	19.6164	19.5339	19.452	19.3708	19.2908	19.2121	19.1352	19.0604	18.9882	18.9189	18.853	18.7909	18.733	18.6799	18.6318	18.5893
22	21.9429	21.8858	21.8285	21.771	21.7132	21.6551	21.5966	21.5375	21.4779	21.4177	21.3569	21.2953	21.2329	21.1697	21.1057	21.0407	20.9748	20.9079	20.8401	20.7712	20.7014	20.6305	20.5587	20.4859	20.4122	20.3376	20.2622	20.1861	20.1094	20.0322	19.9545	19.8767	19.7988	19.721	19.6436	19.5667	19.4907	19.4159	19.3425	19.2708	19.2013	19.1343	19.0701	19.0091	18.9517	18.8984	18.8494	18.8052	18.7661
22	21.945	21.8899	21.8348	21.7794	21.7237	21.6677	21.6113	21.5545	21.4972	21.4393	21.3808	21.3216	21.2617	21.201	21.1396	21.0773	21.0142	20.9501	20.8852	20.8194	20.7527	20.6851	20.6166	20.5473	20.4772	20.4064	20.3348	20.2627	20.19	20.117	20.0437	19.9703	19.8969	19.8238	19.7511	19.6791	19.608	19.538	19.4695	19.4028	19.3382	19.2759	19.2164	19.1599	19.1069	19.0577	19.0125	18.9718	18.9359
22	21.9471	21.8941	21.841	21.7877	21.7342	21.6804	21.6262	21.5716	21.5165	21.4609	21.4048	21.348	21.2905	21.2324	21.1735	21.1139	21.0535	20.9923	20.9303	20.8675	20.8039	20.7395	20.6743	20.6084	20.5418	20.4746	20.4067	20.3384	20.2697	20.2007	20.1316	20.0624	19.9934	19.9247	19.8565	19.789	19.7225	19.6572	19.5933	19.5312	19.471	19.4132	19.358	19.3057	19.2567	19.2112	19.1696	19.1321	19.099
22	21.9492	21.8983	21.8473	21.7962	21.7448	21.6931	21.6411	21.5887	21.5359	21.4826	21.4288	21.3744	21.3194	21.2638	21.2075	21.1505	21.0928	21.0344	20.9753	20.9155	20.8549	20.7936	20.7316	20.6691	20.6059	20.5421	20.4779	20.4133	20.3484	20.2833	20.2182	20.1531	20.0882	20.0237	19.9598	19.8966	19.8344	19.7734	19.7138	19.656	19.6	19.5463	19.4952	19.4467	19.4014	19.3593	19.3209	19.2863	19.2558
22	21.9513	21.9025	21.8536	21.8046	21.7554	21.7059	21.6561	21.6059	21.5553	21.5043	21.4529	21.4008	21.3483	21.2952	21.2414	21.1871	21.1321	21.0764	21.0201	20.9632	20.9056	20.8474	20.7886	20.7292	20.6693	20.609	20.5483	20.4873	20.4261	20.3647	20.3034	20.2422	20.1813	20.1208	20.0609	20.0018	19.9436	19.8867	19.8312	19.7773	19.7253	19.6755	19.628	19.5832	19.5412	19.5023	19.4668	19.4349	19.4068
22	21.9534	21.9067	21.86	21.8131	21.766	21.7186	21.671	21.6231	21.5748	21.526	21.4769	21.4273	21.3771	21.3265	21.2753	21.2235	21.1711	21.1182	21.0647	21.0106	20.9559	20.9007	20.845	20.7888	20.7322	20.6752	20.6179	20.5603	20.5026	20.4449	20.3872	20.3297	20.2726	20.2159	20.1598	20.1046	20.0503	19.9972	19.9455	19.8954	19.847	19.8008	19.7567	19.7152	19.6764	19.6404	19.6077	19.5782	19.5523
22	21.9555	21.9109	21.8663	21.8215	21.7766	21.7314	21.686	21.6402	21.5942	21.5477	21.5009	21.4536	21.4059	21.3577	21.309	21.2598	21.21	21.1598	21.109	21.0577	21.0059	20.9537	20.9009	20.8478	20.7943	20.7406	20.6865	20.6323	20.578	20.5238	20.4696	20.4157	20.3621	20.3091	20.2567	20.205	20.1544	20.1049	20.0568	20.0102	19.9653	19.9224	19.8816	19.8431	19.8072	19.774	19.7437	19.7165	19.6926
22	21.9576	21.9151	21.8726	21.83	21.7871	21.7441	21.7009	21.6574	21.6135	21.5693	21.5248	21.4799	21.4345	21.3888	21.3425	21.2959	21.2487	21.2011	21.153	21.1045	21.0555	21.0061	20.9563	20.9062	20.8558	20.8051	20.7543	20.7033	20.6523	20.6014	20.5506	20.5001	20.45	20.4004	20.3514	20.3033	20.2561	20.21	20.1652	20.1219	20.0803	20.0405	20.0027	19.9671	19.9338	19.9031	19.8752	19.8501	19.8281
22	21.9597	21.9193	21.8789	21.8384	21.7977	21.7568	21.7158	21.6744	21.6328	21.5909	21.5487	21.5061	21.4631	21.4197	21.3759	21.3317	21.2871	21.2421	21.1967	21.1508	21.1046	21.058	21.0111	20.9639	20.9165	20.8689	20.8211	20.7733	20.7254	20.6777	20.6302	20.5829	20.5361	20.4898	20.4441	20.3993	20.3554	20.3125	20.2709	20.2307	20.1921	20.1552	20.1202	20.0873	20.0566	20.0282	20.0024	19.9793	19.959
22	21.9618	21.9235	21.8852	21.8468	21.8082	21.7695	21.7306	21.6915	21.6521	21.6124	21.5724	21.5321	21.4915	21.4505	21.4091	21.3674	21.3253	21.2828	21.24	21.1968	21.1533	21.1095	21.0654	21.021	20.9765	20.9318	20.887	20.8422	20.7974	20.7528	20.7084	20.6643	20.6206	20.5774	20.5349	20.4932	20.4524	20.4126	20.374	20.3367	20.3009	20.2668	20.2344	20.204	20.1756	20.1495	20.1257	20.1044	20.0856
22	21.9639	21.9277	21.8915	21.8552	21.8187	21.7822	21.7454	21.7084	21.6712	21.6338	21.596	21.558	21.5197	21.4811	21.4421	21.4028	21.3632	21.3232	21.2829	21.2423	21.2015	21.1603	21.119	21.0774	21.0357	20.9938	20.952	20.9101	20.8683	20.8266	20.7852	20.7441	20.7034	20.6633	20.6238	20.585	20.5471	20.5103	20.4745	20.44	20.4069	20.3754	20.3455	20.3174	20.2912	20.2671	20.2452	20.2256	20.2083
22	21.966	21.9319	21.8978	21.8635	21.8292	21.7947	21.7601	21.7253	21.6903	21.655	21.6195	21.5838	21.5478	21.5114	21.4748	21.4379	21.4007	21.3633	21.3255	21.2875	21.2492	21.2107	21.172	21.1331	21.0941	21.0551	21.016	20.9769	20.938	20.8992	20.8607	20.8225	20.7847	20.7474	20.7108	20.6749	20.6398	20.6057	20.5726	20.5407	20.5102	20.4811	20.4535	20.4276	20.4035	20.3814	20.3612	20.3432	20.3273
22	21.968	21.936	21.904	21.8719	21.8396	21.8073	21.7748	21.7421	21.7092	21.6762	21.6429	21.6094	21.5756	21.5416	21.5073	21.4728	21.438	21.403	21.3677	21.3321	21.2964	21.2605	21.2244	21.1882	21.1519	21.1155	21.0791	21.0428	21.0066	20.9706	20.9349	20.8995	20.8645	20.83	20.7961	20.7629	20.7305	20.699	20.6685	20.6391	20.6109	20.5841	20.5588	20.535	20.5128	20.4924	20.4739	20.4574	20.4428
22	21.9701	21.9402	21.9102	21.8801	21.85	21.8197	21.7894	21.7588	21.7281	21.6972	21.6661	21.6348	21.6033	21.5716	21.5396	21.5074	21.475	21.4423	21.4095	21.3764	21.3431	21.3097	21.2762	21.2425	21.2088	21.1751	21.1414	21.1078	21.0742	21.0409	21.0079	20.9751	20.9428	20.911	20.8797	20.8491	20.8192	20.7902	20.7621	20.7351	20.7093	20.6846	20.6614	20.6395	20.6192	20.6006	20.5836	20.5684	20.5551
22	21.9721	21.9443	21.9163	21.8884	21.8603	21.8321	21.8039	21.7754	21.7469	21.7181	21.6892	21.6601	21.6308	21.6013	21.5716	21.5417	21.5116	21.4813	21.4509	21.4202	21.3894	21.3585	21.3274	21.2963	21.2651	21.2339	21.2028	21.1717	21.1408	21.1101	21.0796	21.0495	21.0197	20.9905	20.9617	20.9336	20.9062	20.8796	20.8538	20.8291	20.8054	20.7828	20.7615	20.7415	20.723	20.7059	20.6904	20.6766	20.6644
22	21.9742	21.9484	21.9225	21.8966	21.8706	21.8445	21.8183	21.792	21.7655	21.7389	21.7122	21.6852	21.6581	21.6309	21.6034	21.5758	21.548	21.52	21.4919	21.4636	21.4352	21.4067	21.3781	21.3494	21.3207	21.292	21.2634	21.2349	21.2065	21.1783	21.1503	21.1227	21.0954	21.0686	21.0422	21.0165	20.9914	20.9671	20.9436	20.921	20.8994	20.8788	20.8594	20.8412	20.8243	20.8088	20.7947	20.782	20.771
22	21.9762	21.9524	21.9286	21.9047	21.8808	21.8567	21.8326	21.8084	21.784	21.7596	21.7349	21.7102	21.6853	21.6602	21.635	21.6096	21.584	21.5584	21.5325	21.5066	21.4805	21.4544	21.4282	21.4019	21.3757	21.3494	21.3232	21.2971	21.2712	21.2454	21.2199	21.1947	21.1698	21.1454	21.1214	21.098	21.0751	21.053	21.0316	21.0111	20.9915	20.9728	20.9552	20.9387	20.9233	20.9092	20.8965	20.885	20.875
22	21.9782	21.9565	21.9347	21.9128	21.8909	21.8689	21.8469	21.8247	21.8025	21.7801	21.7576	21.735	21.7122	21.6893	21.6663	21.6431	21.6198	21.5964	21.5728	21.5492	21.5255	21.5016	21.4778	21.4539	21.43	21.4061	21.3823	21.3586	21.335	21.3117	21.2885	21.2656	21.2431	21.2209	21.1992	21.178	21.1574	21.1374	21.1181	21.0995	21.0817	21.0649	21.049	21.0341	21.0203	21.0076	20.996	20.9858	20.9767
22	21.9803	21.9605	21.9407	21.9209	21.901	21.8811	21.8611	21.841	21.8208	21.8005	21.7801	21.7596	21.739	21.7182	21.6974	21.6764	21.6553	21.6341	21.6128	21.5914	21.57	21.5484	21.5269	21.5053	21.4837	21.4622	21.4407	21.4194	21.3981	21.3771	21.3562	21.3356	21.3153	21.2954	21.2759	21.2568	21.2383	21.2203	21.203	21.1863	21.1704	21.1553	21.141	21.1277	21.1153	21.1039	21.0936	21.0844	21.0764
22	21.9823	21.9645	21.9467	21.9289	21.9111	21.8932	21.8752	21.8572	21.839	21.8208	21.8025	21.7841	21.7656	21.747	21.7283	21.7095	21.6906	21.6716	21.6525	21.6333	21.6141	21.5948	21.5755	21.5562	21.537	21.5177	21.4985	21.4794	21.4605	21.4417	21.423	21.4047	21.3866	21.3688	21.3514	21.3345	21.318	21.302	21.2865	21.2717	21.2576	21.2442	21.2315	21.2196	21.2086	21.1985	21.1894	21.1812	21.1741
22	21.9843	21.9685	21.9527	21.9369	21.9211	21.9052	21.8892	21.8732	21.8572	21.841	21.8248	21.8085	21.7921	21.7756	21.759	21.7423	21.7256	21.7087	21.6918	21.6749	21.6579	21.6409	21.6238	21.6067	21.5897	21.5727	21.5557	21.5389	21.5221	21.5055	21.4891	21.4729	21.457	21.4413	21.426	21.4111	21.3965	21.3825	21.3689	21.3559	21.3434	21.3316	21.3205	21.3101	21.3004	21.2915	21.2835	21.2763	21.2701
22	21.9862	21.9725	21.9587	21.9449	21.931	21.9172	21.9032	21.8893	21.8752	21.8611	21.8469	21.8327	21.8184	21.804	21.7895	21.775	21.7604	21.7457	21.731	21.7162	21.7014	21.6865	21.6717	21.6568	21.642	21.6272	21.6124	21.5978	21.5832	21.5688	21.5545	21.5404	21.5266	21.513	21.4997	21.4867	21.4741	21.4619	21.4502	21.4389	21.4281	21.4179	21.4082	21.3992	21.3908	21.3832	21.3762	21.37	21.3646
22	21.9882	21.9764	21.9646	21.9528	21.941	21.9291	21.9172	21.9052	21.8932	21.8811	21.869	21.8568	21.8446	21.8323	21.8199	21.8075	21.795	21.7824	21.7698	21.7572	21.7446	21.7319	21.7192	21.7065	21.6939	21.6812	21.6686	21.6561	21.6437	21.6314	21.6193	21.6073	21.5955	21.5839	21.5726	21.5616	21.5509	21.5405	21.5305	21.5209	21.5117	21.503	21.4948	21.4872	21.4801	21.4735	21.4676	21.4624	21.4577
22	21.9902	21.9804	21.9706	21.9607	21.9509	21.941	21.9311	21.9211	21.9111	21.9011	21.891	21.8808	21.8706	21.8604	21.8501	21.8398	21.8294	21.819	21.8085	21.798	21.7875	21.777	21.7664	21.7559	21.7454	21.7349	21.7245	21.7141	21.7038	21.6936	21.6835	21.6736	21.6638	21.6542	21.6449	21.6357	21.6268	21.6183	21.61	21.602	21.5944	21.5872	21.5805	21.5741	21.5683	21.5629	21.558	21.5536	21.5498
22	21.9922	21.9843	21.9765	21.9686	21.9607	21.9528	21.9449	21.9369	21.9289	21.9209	21.9129	21.9048	21.8966	21.8884	21.8802	21.872	21.8637	21.8554	21.847	21.8387	21.8303	21.8219	21.8135	21.8051	21.7967	21.7883	21.78	21.7717	21.7635	21.7554	21.7474	21.7395	21.7317	21.724	21.7166	21.7093	21.7022	21.6954	21.6888	21.6825	21.6764	21.6707	21.6653	21.6603	21.6556	21.6513	21.6475	21.644	21.641
22	21.9941	21.9882	21.9824	21.9765	21.9706	21.9646	21.9587	21.9527	21.9468	21.9407	21.9347	21.9286	21.9225	21.9164	21.9103	21.9041	21.8979	21.8916	21.8854	21.8791	21.8728	21.8666	21.8603	21.854	21.8477	21.8415	21.8352	21.829	21.8229	21.8168	21.8108	21.8049	21.7991	21.7934	21.7878	21.7824	21.7771	21.772	21.7671	21.7623	21.7578	21.7536	21.7496	21.7458	21.7423	21.7391	21.7362	21.7336	21.7314
22	21.9961	21.9922	21.9883	21.9843	21.9804	21.9764	21.9725	21.9685	21.9645	21.9605	21.9565	21.9525	21.9484	21.9443	21.9402	21.9361	21.932	21.9278	21.9237	21.9195	21.9153	21.9111	21.9069	21.9027	21.8986	21.8944	21.8903	21.8861	21.8821	21.878	21.874	21.8701	21.8662	21.8624	21.8587	21.8551	21.8516	21.8482	21.8449	21.8418	21.8388	21.836	21.8333	21.8308	21.8285	21.8264	21.8244	21.8227	21.8212
22	21.998	21.9961	21.9941	21.9922	21.9902	21.9882	21.9862	21.9843	21.9823	21.9803	21.9783	21.9762	21.9742	21.9722	21.9701	21.9681	21.966	21.9639	21.9618	21.9598	21.9577	21.9556	21.9535	21.9514	21.9493	21.9472	21.9452	21.9431	21.9411	21.9391	21.9371	21.9351	21.9332	21.9313	21.9294	21.9276	21.9259	21.9242	21.9225	21.921	21.9195	21.9181	21.9167	21.9155	21.9143	21.9133	21.9123	21.9115	21.9107
22	22	22	22	22	22	22	22	22	22	22	22	22	22	22	22	22	22	22	22	22	22	22	22	22	22	22	22	22	22	22	22	22	22	22	22	22	22	22	22	22	22	22	22	22	22	22	22	22	22
[truncated: 61 more columns]

## Sheet: 2 - 1080 um
22	22	22	22	22	22	22	22	22	22	22	22	22	22	22	22	22	22	22	22	22	22	22	22	22	22	22	22	22	22	22	22	22	22	22	22	22	22	22	22	22	22	22	22	22	22	22	22	22	22
22	21.9978	21.9957	21.9935	21.9913	21.9891	21.9869	21.9848	21.9826	21.9803	21.9781	21.9759	21.9737	21.9715	21.9692	21.967	21.9647	21.9624	21.9602	21.9579	21.9556	21.9533	21.951	21.9488	21.9465	21.9442	21.942	21.9397	21.9375	21.9353	21.9331	21.9309	21.9288	21.9267	21.9247	21.9227	21.9208	21.9189	21.9171	21.9153	21.9136	21.912	21.9105	21.9091	21.9078	21.9065	21.9054	21.9044	21.9035	21.9027
22	21.9957	21.9913	21.987	21.9826	21.9782	21.9739	21.9695	21.9651	21.9607	21.9563	21.9518	21.9474	21.9429	21.9384	21.9339	21.9294	21.9248	21.9203	21.9157	21.9112	21.9066	21.902	21.8975	21.8929	21.8884	21.8838	21.8794	21.8749	21.8705	21.8661	21.8618	21.8576	21.8534	21.8493	21.8453	21.8414	21.8377	21.834	21.8305	21.8271	21.8239	21.8209	21.8181	21.8154	21.8129	21.8106	21.8086	21.8068	21.8052
22	21.9935	21.987	21.9804	21.9739	21.9674	21.9608	21.9542	21.9476	21.941	21.9344	21.9277	21.921	21.9143	21.9075	21.9008	21.894	21.8872	21.8803	21.8735	21.8666	21.8598	21.8529	21.8461	21.8392	21.8324	21.8256	21.8189	21.8122	21.8055	21.799	21.7925	21.7861	21.7798	21.7737	21.7677	21.7618	21.7562	21.7507	21.7454	21.7404	21.7355	21.731	21.7267	21.7227	21.7189	21.7155	21.7124	21.7097	21.7073
22	21.9913	21.9826	21.9739	21.9652	21.9565	21.9477	21.9389	21.9301	21.9213	21.9124	21.9035	21.8946	21.8856	21.8766	21.8676	21.8585	21.8494	21.8403	21.8312	21.822	21.8128	21.8037	21.7945	21.7854	21.7763	21.7672	21.7582	21.7492	21.7403	21.7315	21.7229	21.7143	21.706	21.6977	21.6897	21.6819	21.6743	21.667	21.6599	21.6531	21.6467	21.6406	21.6348	21.6294	21.6244	21.6199	21.6157	21.6121	21.6088
22	21.9891	21.9782	21.9674	21.9564	21.9455	21.9346	21.9236	21.9126	21.9015	21.8904	21.8793	21.8681	21.8569	21.8456	21.8343	21.8229	21.8116	21.8001	21.7887	21.7772	21.7657	21.7542	21.7428	21.7313	21.7199	21.7085	21.6972	21.686	21.6748	21.6638	21.6529	21.6422	21.6317	21.6214	21.6113	21.6015	21.5919	21.5827	21.5738	21.5653	21.5572	21.5495	21.5423	21.5355	21.5293	21.5235	21.5183	21.5137	21.5096
22	21.9869	21.9739	21.9608	21.9477	21.9346	21.9214	21.9082	21.895	21.8817	21.8684	21.855	21.8415	21.828	21.8145	21.8009	21.7872	21.7735	21.7598	21.746	21.7322	21.7184	21.7046	21.6908	21.677	21.6632	21.6495	21.6359	21.6223	21.6089	21.5956	21.5825	21.5696	21.5569	21.5444	21.5323	21.5204	21.5089	21.4978	21.4871	21.4768	21.467	21.4577	21.449	21.4408	21.4332	21.4263	21.42	21.4144	21.4095
22	21.9847	21.9695	21.9542	21.9389	21.9236	21.9082	21.8928	21.8773	21.8618	21.8462	21.8306	21.8149	21.7991	21.7833	21.7674	21.7514	21.7354	21.7193	21.7032	21.687	21.6709	21.6547	21.6385	21.6223	21.6062	21.5901	21.5742	21.5583	21.5425	21.527	21.5116	21.4964	21.4815	21.4669	21.4526	21.4387	21.4252	21.4121	21.3995	21.3874	21.3759	21.365	21.3547	21.345	21.3361	21.328	21.3205	21.3139	21.3082
22	21.9825	21.9651	21.9476	21.9301	21.9125	21.8949	21.8773	21.8596	21.8418	21.824	21.8061	21.7881	21.77	21.7519	21.7337	21.7154	21.697	21.6786	21.6601	21.6416	21.623	21.6044	21.5859	21.5673	21.5488	21.5303	21.512	21.4937	21.4756	21.4577	21.44	21.4226	21.4054	21.3886	21.3721	21.3561	21.3405	21.3254	21.3109	21.297	21.2837	21.2711	21.2592	21.2481	21.2378	21.2284	21.2198	21.2122	21.2055
22	21.9803	21.9607	21.941	21.9212	21.9015	21.8816	21.8618	21.8418	21.8218	21.8017	21.7815	21.7612	21.7408	21.7204	21.6998	21.6791	21.6584	21.6376	21.6167	21.5958	21.5748	21.5539	21.5329	21.5119	21.4909	21.4701	21.4493	21.4286	21.4081	21.3878	21.3678	21.348	21.3285	21.3094	21.2908	21.2726	21.2549	21.2378	21.2213	21.2054	21.1903	21.176	21.1625	21.1498	21.1381	21.1274	21.1176	21.109	21.1014
22	21.9781	21.9562	21.9343	21.9123	21.8903	21.8683	21.8461	21.8239	21.8016	21.7792	21.7568	21.7342	21.7115	21.6886	21.6657	21.6427	21.6196	21.5964	21.5731	21.5497	21.5263	21.5029	21.4794	21.456	21.4326	21.4092	21.386	21.3629	21.3399	21.3172	21.2947	21.2726	21.2507	21.2293	21.2084	21.188	21.1681	21.1489	21.1303	21.1125	21.0956	21.0794	21.0642	21.05	21.0369	21.0248	21.0138	21.004	20.9954
22	21.9759	21.9518	21.9276	21.9034	21.8792	21.8549	21.8305	21.806	21.7814	21.7567	21.7319	21.707	21.6819	21.6568	21.6315	21.606	21.5805	21.5549	21.5291	21.5033	21.4774	21.4515	21.4255	21.3996	21.3737	21.3478	21.322	21.2964	21.271	21.2458	21.2208	21.1962	21.172	21.1482	21.1249	21.1022	21.0801	21.0587	21.038	21.0182	20.9993	20.9813	20.9644	20.9485	20.9338	20.9203	20.9081	20.8972	20.8876
22	21.9737	21.9473	21.9209	21.8945	21.868	21.8414	21.8147	21.7879	21.7611	21.734	21.7069	21.6796	21.6522	21.6247	21.597	21.5691	21.5412	21.5131	21.4849	21.4565	21.4281	21.3997	21.3712	21.3427	21.3142	21.2857	21.2574	21.2292	21.2012	21.1734	21.146	21.1188	21.0921	21.0659	21.0402	21.0151	20.9907	20.967	20.9442	20.9223	20.9013	20.8815	20.8627	20.8451	20.8288	20.8139	20.8003	20.7882	20.7776
22	21.9714	21.9428	21.9142	21.8855	21.8567	21.8278	21.7989	21.7698	21.7406	21.7113	21.6818	21.6522	21.6224	21.5924	21.5623	21.532	21.5015	21.4709	21.4402	21.4094	21.3784	21.3474	21.3163	21.2852	21.2541	21.223	21.192	21.1612	21.1306	21.1002	21.0701	21.0404	21.0111	20.9823	20.9541	20.9266	20.8998	20.8738	20.8487	20.8246	20.8016	20.7797	20.759	20.7397	20.7217	20.7052	20.6903	20.6769	20.6652
22	21.9692	21.9383	21.9074	21.8764	21.8454	21.8142	21.783	21.7516	21.7201	21.6884	21.6565	21.6245	21.5923	21.5599	21.5273	21.4945	21.4616	21.4285	21.3952	21.3618	21.3282	21.2946	21.2608	21.227	21.1933	21.1595	21.1259	21.0923	21.059	21.0259	20.9932	20.9608	20.9288	20.8974	20.8667	20.8366	20.8073	20.7789	20.7514	20.725	20.6998	20.6758	20.6532	20.632	20.6123	20.5942	20.5778	20.5631	20.5502
22	21.9669	21.9338	21.9006	21.8673	21.834	21.8006	21.767	21.7333	21.6994	21.6654	21.6311	21.5967	21.562	21.5272	21.4921	21.4568	21.4214	21.3857	21.3498	21.3137	21.2775	21.2412	21.2048	21.1683	21.1318	21.0953	21.0589	21.0226	20.9865	20.9506	20.9151	20.8799	20.8452	20.8111	20.7777	20.7449	20.7131	20.6821	20.6522	20.6235	20.5959	20.5698	20.545	20.5219	20.5004	20.4806	20.4626	20.4465	20.4325
22	21.9646	21.9292	21.8937	21.8582	21.8226	21.7868	21.7509	21.7149	21.6786	21.6422	21.6056	21.5687	21.5316	21.4943	21.4567	21.4189	21.3808	21.3425	21.304	21.2653	21.2264	21.1874	21.1482	21.1089	21.0696	21.0303	20.991	20.9519	20.9129	20.8742	20.8357	20.7977	20.7602	20.7233	20.687	20.6516	20.617	20.5834	20.5509	20.5197	20.4898	20.4613	20.4344	20.4091	20.3857	20.3641	20.3445	20.327	20.3117
22	21.9623	21.9246	21.8869	21.849	21.8111	21.773	21.7348	21.6964	21.6578	21.6189	21.5799	21.5406	21.501	21.4611	21.421	21.3806	21.34	21.299	21.2578	21.2164	21.1748	21.1329	21.091	21.0488	21.0067	20.9644	20.9223	20.8802	20.8382	20.7965	20.7552	20.7142	20.6737	20.6339	20.5947	20.5564	20.519	20.4826	20.4474	20.4136	20.3811	20.3502	20.321	20.2936	20.2681	20.2446	20.2233	20.2043	20.1875
22	21.96	21.92	21.88	21.8399	21.7996	21.7592	21.7186	21.6778	21.6368	21.5956	21.5541	21.5123	21.4702	21.4278	21.3851	21.3421	21.2988	21.2552	21.2113	21.1671	21.1227	21.078	21.0331	20.9881	20.943	20.8978	20.8526	20.8075	20.7625	20.7177	20.6733	20.6292	20.5857	20.5428	20.5006	20.4592	20.4189	20.3796	20.3416	20.305	20.2699	20.2364	20.2048	20.175	20.1474	20.1219	20.0988	20.0781	20.0599
22	21.9577	21.9155	21.8731	21.8306	21.788	21.7453	21.7023	21.6592	21.6158	21.5721	21.5281	21.4838	21.4392	21.3943	21.349	21.3033	21.2574	21.211	21.1643	21.1173	21.07	21.0225	20.9747	20.9267	20.8785	20.8303	20.782	20.7337	20.6856	20.6377	20.59	20.5428	20.4961	20.4499	20.4046	20.3601	20.3166	20.2743	20.2333	20.1938	20.1559	20.1197	20.0855	20.0533	20.0233	19.9958	19.9707	19.9482	19.9285
22	21.9554	21.9108	21.8662	21.8214	21.7765	21.7314	21.686	21.6405	21.5947	21.5485	21.5021	21.4553	21.4081	21.3606	21.3127	21.2643	21.2156	21.1665	21.117	21.0672	21.017	20.9664	20.9156	20.8646	20.8133	20.7619	20.7104	20.6589	20.6076	20.5563	20.5054	20.4548	20.4048	20.3553	20.3066	20.2589	20.2121	20.1666	20.1225	20.0799	20.0389	19.9999	19.9629	19.9281	19.8957	19.8659	19.8387	19.8144	19.793
22	21.9531	21.9062	21.8592	21.8121	21.7649	21.7174	21.6697	21.6217	21.5735	21.5249	21.4759	21.4266	21.3769	21.3267	21.2761	21.2251	21.1736	21.1217	21.0694	21.0166	20.9634	20.9099	20.856	20.8018	20.7473	20.6927	20.6379	20.5831	20.5283	20.4737	20.4193	20.3653	20.3117	20.2588	20.2067	20.1554	20.1053	20.0564	20.0089	19.963	19.9189	19.8769	19.8369	19.7994	19.7644	19.7321	19.7027	19.6763	19.6531
22	21.9508	21.9016	21.8523	21.8029	21.7532	21.7034	21.6533	21.603	21.5523	21.5012	21.4497	21.3978	21.3455	21.2927	21.2394	21.1857	21.1314	21.0766	21.0214	20.9656	20.9094	20.8528	20.7957	20.7383	20.6806	20.6226	20.5645	20.5062	20.4479	20.3898	20.3318	20.2741	20.217	20.1604	20.1046	20.0497	19.9959	19.9435	19.8925	19.8431	19.7957	19.7504	19.7073	19.6668	19.629	19.5941	19.5622	19.5337	19.5086
22	21.9485	21.897	21.8454	21.7936	21.7416	21.6894	21.637	21.5842	21.531	21.4774	21.4235	21.369	21.3141	21.2586	21.2026	21.1461	21.089	21.0313	20.9731	20.9143	20.855	20.7952	20.7349	20.6742	20.6131	20.5517	20.4901	20.4283	20.3664	20.3045	20.2428	20.1814	20.1204	20.06	20.0004	19.9417	19.8841	19.8278	19.7731	19.7201	19.6691	19.6203	19.5739	19.5302	19.4893	19.4516	19.4172	19.3863	19.3592
22	21.9462	21.8924	21.8384	21.7843	21.73	21.6754	21.6206	21.5654	21.5097	21.4537	21.3972	21.3401	21.2826	21.2244	21.1657	21.1063	21.0464	20.9858	20.9246	20.8627	20.8003	20.7372	20.6736	20.6096	20.545	20.4801	20.4148	20.3493	20.2836	20.218	20.1524	20.087	20.0221	19.9577	19.894	19.8312	19.7696	19.7093	19.6506	19.5937	19.5389	19.4864	19.4364	19.3893	19.3452	19.3045	19.2673	19.2339	19.2045
22	21.9439	21.8878	21.8315	21.7751	21.7184	21.6615	21.6042	21.5466	21.4885	21.4299	21.3709	21.3112	21.251	21.1902	21.1287	21.0665	21.0036	20.9401	20.8758	20.8108	20.7452	20.6788	20.6119	20.5443	20.4762	20.4076	20.3386	20.2693	20.1998	20.1302	20.0605	19.9911	19.922	19.8533	19.7854	19.7184	19.6525	19.588	19.525	19.464	19.405	19.3485	19.2947	19.2439	19.1964	19.1523	19.1121	19.076	19.0441
22	21.9416	21.8832	21.8246	21.7659	21.7069	21.6476	21.5879	21.5278	21.4673	21.4062	21.3446	21.2824	21.2195	21.1559	21.0916	21.0266	20.9608	20.8942	20.8269	20.7587	20.6898	20.6201	20.5497	20.4786	20.4069	20.3345	20.2617	20.1884	20.1149	20.0411	19.9673	19.8935	19.82	19.747	19.6746	19.6031	19.5326	19.4636	19.3962	19.3307	19.2674	19.2066	19.1486	19.0938	19.0425	18.9949	18.9514	18.9123	18.8778
22	21.9393	21.8786	21.8177	21.7567	21.6953	21.6337	21.5717	21.5092	21.4462	21.3826	21.3184	21.2536	21.188	21.1217	21.0546	20.9867	20.918	20.8483	20.7779	20.7065	20.6342	20.5611	20.4872	20.4125	20.337	20.2608	20.184	20.1067	20.0289	19.9509	19.8726	19.7944	19.7164	19.6387	19.5615	19.4853	19.41	19.3362	19.264	19.1937	19.1257	19.0603	18.9979	18.9388	18.8834	18.8319	18.7849	18.7425	18.705
22	21.9371	21.8741	21.8109	21.7476	21.6839	21.6199	21.5555	21.4906	21.4251	21.3591	21.2923	21.2249	21.1567	21.0876	21.0177	20.9469	20.8752	20.8025	20.7288	20.6542	20.5786	20.502	20.4244	20.346	20.2667	20.1865	20.1056	20.0241	19.942	19.8595	19.7767	19.6938	19.6109	19.5284	19.4463	19.365	19.2847	19.2057	19.1283	19.053	18.9799	18.9096	18.8424	18.7786	18.7187	18.6631	18.6121	18.5661	18.5255
22	21.9348	21.8696	21.8042	21.7385	21.6726	21.6062	21.5395	21.4722	21.4043	21.3357	21.2664	21.1964	21.1254	21.0536	20.9809	20.9072	20.8325	20.7567	20.6798	20.6019	20.5228	20.4427	20.3615	20.2792	20.196	20.1118	20.0267	19.9408	19.8543	19.7671	19.6796	19.5918	19.5039	19.4162	19.3289	19.2422	19.1565	19.072	18.9892	18.9084	18.8299	18.7543	18.6818	18.613	18.5482	18.488	18.4327	18.3829	18.3387
22	21.9326	21.8651	21.7975	21.7296	21.6613	21.5927	21.5236	21.4539	21.3835	21.3125	21.2407	21.168	21.0944	21.0199	20.9443	20.8677	20.7899	20.711	20.6309	20.5496	20.4671	20.3834	20.2985	20.2124	20.1251	20.0367	19.9473	19.857	19.7657	19.6738	19.5813	19.4884	19.3953	19.3022	19.2093	19.117	19.0255	18.9353	18.8466	18.7599	18.6756	18.5942	18.516	18.4417	18.3716	18.3064	18.2464	18.1922	18.1442
22	21.9304	21.8607	21.7908	21.7207	21.6502	21.5793	21.5078	21.4358	21.3631	21.2896	21.2152	21.14	21.0637	20.9864	20.908	20.8284	20.7477	20.6656	20.5823	20.4976	20.4116	20.3242	20.2355	20.1454	20.0541	19.9614	19.8676	19.7726	19.6766	19.5797	19.4821	19.3838	19.2852	19.1864	19.0877	18.9894	18.8919	18.7954	18.7005	18.6075	18.5169	18.4291	18.3448	18.2645	18.1886	18.1179	18.0527	17.9938	17.9415
22	21.9282	21.8564	21.7843	21.712	21.6393	21.5661	21.4923	21.418	21.3428	21.2669	21.19	21.1122	21.0333	20.9533	20.8721	20.7896	20.7058	20.6206	20.5339	20.4459	20.3563	20.2653	20.1727	20.0786	19.9831	19.8861	19.7877	19.688	19.587	19.485	19.382	19.2782	19.1738	19.069	18.9642	18.8596	18.7556	18.6525	18.5509	18.4511	18.3536	18.2591	18.1681	18.0811	17.9989	17.9221	17.8512	17.787	17.7299
22	21.9261	21.8521	21.7779	21.7034	21.6285	21.5531	21.4771	21.4004	21.3229	21.2445	21.1652	21.0848	21.0033	20.9206	20.8365	20.7511	20.6643	20.5759	20.4861	20.3946	20.3015	20.2067	20.1102	20.0121	19.9123	19.8108	19.7078	19.6032	19.4972	19.3898	19.2813	19.1717	19.0613	18.9503	18.839	18.7277	18.6168	18.5066	18.3978	18.2906	18.1858	18.0839	17.9856	17.8914	17.8022	17.7187	17.6414	17.5713	17.5089
22	21.924	21.8479	21.7716	21.695	21.6179	21.5403	21.4621	21.3831	21.3033	21.2226	21.1408	21.0579	20.9738	20.8884	20.8015	20.7132	20.6234	20.5319	20.4387	20.3438	20.2471	20.1486	20.0482	19.946	19.8418	19.7359	19.6281	19.5185	19.4072	19.2944	19.1801	19.0645	18.9478	18.8303	18.7121	18.5938	18.4755	18.3579	18.2413	18.1263	18.0135	17.9036	17.7972	17.6951	17.5982	17.5072	17.4229	17.3462	17.2779
22	21.922	21.8438	21.7654	21.6867	21.6076	21.5278	21.4474	21.3663	21.2842	21.2011	21.1169	21.0315	20.9448	20.8568	20.7672	20.676	20.5831	20.4885	20.3921	20.2938	20.1935	20.0912	19.9869	19.8804	19.772	19.6614	19.5487	19.4341	19.3175	19.199	19.0787	18.9569	18.8336	18.7093	18.584	18.4581	18.3322	18.2065	18.0816	17.9581	17.8367	17.718	17.6028	17.4921	17.3866	17.2873	17.1951	17.1111	17.036
22	21.92	21.8398	21.7594	21.6787	21.5975	21.5157	21.4331	21.3498	21.2655	21.1801	21.0936	21.0057	20.9165	20.8258	20.7335	20.6395	20.5437	20.4459	20.3463	20.2445	20.1407	20.0346	19.9263	19.8157	19.7028	19.5876	19.47	19.3502	19.2281	19.1038	18.9774	18.8491	18.7191	18.5876	18.4548	18.3211	18.1868	18.0526	17.9188	17.7862	17.6554	17.5271	17.4024	17.282	17.1671	17.0585	16.9576	16.8652	16.7826
22	21.918	21.836	21.7536	21.6709	21.5877	21.5038	21.4192	21.3337	21.2473	21.1597	21.0708	20.9806	20.8889	20.7956	20.7006	20.6038	20.5051	20.4043	20.3014	20.1963	20.0889	19.9791	19.8668	19.752	19.6347	19.5148	19.3922	19.2671	19.1394	19.0092	18.8766	18.7416	18.6045	18.4655	18.3248	18.1828	18.0399	17.8966	17.7533	17.6108	17.4698	17.3312	17.1958	17.0649	16.9394	16.8206	16.7097	16.608	16.5167
22	21.9162	21.8322	21.748	21.6633	21.5782	21.4924	21.4058	21.3182	21.2296	21.1398	21.0488	20.9562	20.8621	20.7663	20.6687	20.5691	20.4675	20.3637	20.2577	20.1492	20.0383	19.9247	19.8085	19.6896	19.5678	19.4432	19.3156	19.1851	19.0518	18.9155	18.7764	18.6346	18.4903	18.3435	18.1946	18.0439	17.8918	17.7387	17.5853	17.4322	17.2802	17.1302	16.9833	16.8405	16.7033	16.5729	16.4509	16.3386	16.2375
22	21.9144	21.8286	21.7425	21.6561	21.569	21.4813	21.3928	21.3032	21.2126	21.1207	21.0275	20.9327	20.8362	20.738	20.6378	20.5356	20.4311	20.3244	20.2152	20.1035	19.989	19.8718	19.7517	19.6286	19.5024	19.373	19.2405	19.1046	18.9655	18.8231	18.6775	18.5287	18.3768	18.222	18.0646	17.9048	17.7429	17.5796	17.4153	17.2508	17.0868	16.9244	16.7647	16.609	16.4587	16.3153	16.1806	16.0562	15.9439
22	21.9126	21.8251	21.7373	21.6491	21.5603	21.4707	21.3803	21.2889	21.1963	21.1023	21.007	20.91	20.8113	20.7107	20.608	20.5032	20.396	20.2864	20.1742	20.0592	19.9414	19.8205	19.6966	19.5693	19.4387	19.3047	19.1671	19.0259	18.881	18.7324	18.5801	18.4242	18.2646	18.1016	17.9353	17.7659	17.5939	17.4197	17.2439	17.0671	16.8902	16.7143	16.5405	16.3704	16.2054	16.0473	15.8982	15.76	15.6348
22	21.911	21.8218	21.7324	21.6424	21.5519	21.4606	21.3684	21.2751	21.1806	21.0848	20.9874	20.8883	20.7874	20.6845	20.5795	20.4722	20.3624	20.2499	20.1348	20.0167	19.8955	19.7711	19.6434	19.5121	19.3772	19.2385	19.0959	18.9493	18.7987	18.6439	18.4848	18.3216	18.1542	17.9827	17.8073	17.6281	17.4455	17.2598	17.0717	16.8818	16.6909	16.5003	16.3111	16.1248	15.9434	15.7688	15.6032	15.449	15.3089
22	21.9094	21.8187	21.7276	21.6361	21.544	21.451	21.3571	21.2621	21.1658	21.0681	20.9688	20.8677	20.7647	20.6597	20.5523	20.4426	20.3302	20.2151	20.0971	19.976	19.8516	19.7238	19.5923	19.4571	19.3179	19.1747	19.0272	18.8753	18.7189	18.5579	18.3922	18.2217	18.0463	17.8662	17.6814	17.492	17.2983	17.1007	16.8996	16.6957	16.4898	16.2831	16.0769	15.8728	15.6729	15.4795	15.295	15.1225	14.9648
22	21.9079	21.8157	21.7232	21.6302	21.5365	21.442	21.3465	21.2498	21.1518	21.0524	20.9512	20.8483	20.7433	20.6361	20.5266	20.4146	20.2998	20.1822	20.0614	19.9374	19.8099	19.6787	19.5437	19.4047	19.2614	19.1137	18.9614	18.8043	18.6423	18.4751	18.3027	18.1249	17.9416	17.7528	17.5584	17.3586	17.1535	16.9433	16.7286	16.5098	16.2878	16.0637	15.8388	15.615	15.3944	15.1795	14.9734	14.7794	14.6012
22	21.9066	21.813	21.719	21.6246	21.5295	21.4335	21.3365	21.2383	21.1387	21.0376	20.9348	20.83	20.7232	20.6141	20.5025	20.3883	20.2712	20.1511	20.0278	19.901	19.7705	19.6362	19.4978	19.3551	19.2078	19.0559	18.8989	18.7368	18.5692	18.396	18.217	18.0319	17.8407	17.6432	17.4392	17.2287	17.0119	16.7889	16.5599	16.3254	16.0862	15.8433	15.5981	15.3523	15.1083	14.869	14.6379	14.4189	14.2165
22	21.9053	21.8104	21.7152	21.6194	21.523	21.4256	21.3272	21.2276	21.1266	21.0239	20.9195	20.8131	20.7045	20.5936	20.4801	20.3638	20.2446	20.1222	19.9964	19.867	19.7338	19.5964	19.4548	19.3086	19.1576	19.0015	18.8401	18.6731	18.5002	18.3211	18.1357	17.9436	17.7445	17.5383	17.3247	17.1036	16.8749	16.6386	16.3949	16.1441	15.8867	15.6236	15.3562	15.0861	14.816	14.5488	14.2886	14.0401	13.8089
22	21.9041	21.8081	21.7116	21.6147	21.517	21.4184	21.3188	21.2178	21.1154	21.0114	20.9055	20.7975	20.6873	20.5747	20.4594	20.3413	20.2201	20.0956	19.9675	19.8357	19.6998	19.5597	19.415	19.2655	19.1109	18.951	18.7853	18.6137	18.4357	18.2511	18.0594	17.8605	17.6538	17.4391	17.2161	16.9844	16.7438	16.4941	16.2354	15.9676	15.6911	15.4066	15.1152	14.8185	14.5189	14.2199	13.9259	13.6426	13.3766
22	21.9031	21.8059	21.7084	21.6104	21.5116	21.4119	21.3111	21.2089	21.1053	21	20.8927	20.7834	20.6717	20.5576	20.4407	20.3208	20.1978	20.0713	19.9412	19.8071	19.6688	19.5261	19.3786	19.2261	19.0682	18.9047	18.7351	18.5591	18.3763	18.1864	17.9889	17.7834	17.5695	17.3466	17.1144	16.8723	16.62	16.3571	16.0832	15.7981	15.5019	15.1949	14.8778	14.552	14.2198	13.8845	13.5511	13.2261	12.9179
22	21.9021	21.804	21.7056	21.6066	21.5068	21.4061	21.3042	21.201	21.0962	20.9898	20.8813	20.7708	20.6578	20.5423	20.4239	20.3025	20.1778	20.0496	19.9175	19.7815	19.641	19.4959	19.3459	19.1906	19.0297	18.8629	18.6896	18.5097	18.3225	18.1277	17.9247	17.7131	17.4924	17.2618	17.0208	16.7689	16.5052	16.2293	15.9404	15.6381	15.3218	14.9915	14.6474	14.2903	13.922	13.5457	13.1663	12.7913	12.431
22	21.9013	21.8024	21.7031	21.6032	21.5026	21.401	21.2982	21.194	21.0883	20.9808	20.8714	20.7597	20.6456	20.5288	20.4092	20.2864	20.1603	20.0305	19.8968	19.7589	19.6165	19.4694	19.3171	19.1593	18.9957	18.8259	18.6494	18.4659	18.2747	18.0755	17.8676	17.6504	17.4234	17.1857	16.9366	16.6754	16.4011	16.1127	15.8095	15.4902	15.1541	14.8004	14.4284	14.0383	13.6308	13.2084	12.7756	12.3403	11.915
22	21.9006	21.801	21.7009	21.6004	21.499	21.3966	21.2931	21.1881	21.0816	20.9732	20.8628	20.7502	20.6351	20.5173	20.3966	20.2726	20.1452	20.0141	19.879	19.7396	19.5956	19.4466	19.2923	19.1324	18.9665	18.7941	18.6148	18.4281	18.2334	18.0303	17.818	17.5959	17.3633	17.1193	16.8629	16.5933	16.3092	16.0095	15.6928	15.3576	15.0025	14.6258	14.226	13.802	13.353	12.8799	12.3858	11.878	11.3703
22	21.9	21.7998	21.6992	21.598	21.496	21.393	21.2888	21.1832	21.076	20.9669	20.8558	20.7424	20.6265	20.5078	20.3862	20.2613	20.1328	20.0006	19.8643	19.7236	19.5782	19.4277	19.2718	19.1102	18.9423	18.7677	18.586	18.3967	18.1991	17.9926	17.7766	17.5504	17.3129	17.0634	16.8008	16.5239	16.2313	15.9215	15.5928	15.2433	14.8707	14.4727	14.0464	13.589	13.0978	12.571	12.0083	11.4141	10.8013
22	21.8995	21.7989	21.6978	21.5962	21.4937	21.3902	21.2855	21.1794	21.0716	20.962	20.8503	20.7363	20.6198	20.5004	20.378	20.2524	20.1231	19.99	19.8528	19.7111	19.5646	19.4129	19.2557	19.0926	18.9232	18.7469	18.5633	18.3719	18.172	17.9629	17.7439	17.5143	17.273	17.0191	16.7513	16.4684	16.1688	15.8507	15.5121	15.1504	14.7629	14.3462	13.8962	13.4082	12.8769	12.2963	11.6609	10.9676	10.2219
22	21.8992	21.7982	21.6968	21.5948	21.492	21.3882	21.2831	21.1766	21.0685	20.9585	20.8464	20.7319	20.6149	20.4951	20.3722	20.246	20.1161	19.9824	19.8445	19.702	19.5548	19.4022	19.2441	19.08	18.9095	18.732	18.547	18.354	18.1524	17.9414	17.7203	17.4881	17.244	16.9869	16.7154	16.428	16.1232	15.7988	15.4526	15.0817	14.6827	14.2513	13.7824	13.2693	12.7038	12.0752	11.3699	10.5723	9.66762
22	21.899	21.7978	21.6962	21.594	21.491	21.387	21.2817	21.175	21.0666	20.9564	20.844	20.7293	20.612	20.4919	20.3687	20.2421	20.1119	19.9778	19.8395	19.6966	19.5488	19.3958	19.2371	19.0724	18.9012	18.7229	18.5371	18.3432	18.1405	17.9284	17.7059	17.4723	17.2265	16.9673	16.6935	16.4034	16.0954	15.7671	15.4162	15.0395	14.6331	14.1924	13.7112	13.1814	12.5924	11.9292	11.1701	10.2827	9.2174
22	21.8989	21.7977	21.696	21.5938	21.4907	21.3866	21.2812	21.1744	21.066	20.9557	20.8432	20.7284	20.611	20.4908	20.3675	20.2408	20.1105	19.9763	19.8378	19.6948	19.5469	19.3937	19.2348	19.0699	18.8984	18.7199	18.5338	18.3396	18.1366	17.924	17.7011	17.467	17.2206	16.9608	16.6862	16.3952	16.086	15.7565	15.4039	15.0252	14.6164	14.1724	13.6869	13.1513	12.5538	11.8777	11.0973	10.1698	9.0155
22	21.899	21.7978	21.6962	21.594	21.491	21.387	21.2817	21.175	21.0666	20.9564	20.844	20.7293	20.612	20.4919	20.3687	20.2421	20.1119	19.9778	19.8395	19.6966	19.5488	19.3958	19.2371	19.0724	18.9012	18.7229	18.5371	18.3432	18.1405	17.9284	17.7059	17.4723	17.2265	16.9673	16.6935	16.4034	16.0954	15.7671	15.4162	15.0395	14.6331	14.1924	13.7112	13.1814	12.5924	11.9292	11.1701	10.2827	9.2174
22	21.8992	21.7982	21.6968	21.5948	21.492	21.3882	21.2831	21.1766	21.0685	20.9585	20.8464	20.7319	20.6149	20.4951	20.3722	20.246	20.1161	19.9824	19.8445	19.702	19.5548	19.4022	19.2441	19.08	18.9095	18.732	18.547	18.354	18.1524	17.9414	17.7203	17.4881	17.244	16.9869	16.7154	16.428	16.1232	15.7988	15.4526	15.0817	14.6827	14.2513	13.7824	13.2693	12.7038	12.0752	11.3699	10.5723	9.66762
22	21.8995	21.7989	21.6978	21.5962	21.4937	21.3902	21.2855	21.1794	21.0716	20.962	20.8503	20.7363	20.6198	20.5004	20.378	20.2524	20.1231	19.99	19.8528	19.7111	19.5646	19.4129	19.2557	19.0926	18.9232	18.7469	18.5633	18.3719	18.172	17.9629	17.7439	17.5143	17.273	17.0191	16.7513	16.4684	16.1688	15.8507	15.5121	15.1504	14.7629	14.3462	13.8962	13.4082	12.8769	12.2963	11.6609	10.9676	10.2219
22	21.9	21.7998	21.6992	21.598	21.496	21.393	21.2888	21.1832	21.076	20.9669	20.8558	20.7424	20.6265	20.5078	20.3862	20.2613	20.1328	20.0006	19.8643	19.7236	19.5782	19.4277	19.2718	19.1102	18.9423	18.7677	18.586	18.3967	18.1991	17.9926	17.7766	17.5504	17.3129	17.0634	16.8008	16.5239	16.2313	15.9215	15.5928	15.2433	14.8707	14.4727	14.0464	13.589	13.0978	12.571	12.0083	11.4141	10.8013
22	21.9006	21.801	21.7009	21.6004	21.499	21.3966	21.2931	21.1881	21.0816	20.9732	20.8628	20.7502	20.6351	20.5173	20.3966	20.2726	20.1452	20.0141	19.879	19.7396	19.5956	19.4466	19.2923	19.1324	18.9665	18.7941	18.6148	18.4281	18.2334	18.0303	17.818	17.5959	17.3633	17.1193	16.8629	16.5933	16.3092	16.0095	15.6928	15.3576	15.0025	14.6258	14.226	13.802	13.353	12.8799	12.3858	11.878	11.3703
22	21.9013	21.8024	21.7031	21.6032	21.5026	21.401	21.2982	21.194	21.0883	20.9808	20.8714	20.7597	20.6456	20.5288	20.4092	20.2864	20.1603	20.0305	19.8968	19.7589	19.6165	19.4694	19.3171	19.1593	18.9957	18.8259	18.6494	18.4659	18.2747	18.0755	17.8676	17.6504	17.4234	17.1857	16.9366	16.6754	16.4011	16.1127	15.8095	15.4902	15.1541	14.8004	14.4284	14.0383	13.6308	13.2084	12.7756	12.3403	11.915
22	21.9021	21.804	21.7056	21.6066	21.5068	21.4061	21.3042	21.201	21.0962	20.9898	20.8813	20.7708	20.6578	20.5423	20.4239	20.3025	20.1778	20.0496	19.9175	19.7815	19.641	19.4959	19.3459	19.1906	19.0297	18.8629	18.6896	18.5097	18.3225	18.1277	17.9247	17.7131	17.4924	17.2618	17.0208	16.7689	16.5052	16.2293	15.9404	15.6381	15.3218	14.9915	14.6474	14.2903	13.922	13.5457	13.1663	12.7913	12.431
22	21.9031	21.8059	21.7084	21.6104	21.5116	21.4119	21.3111	21.2089	21.1053	21	20.8927	20.7834	20.6717	20.5576	20.4407	20.3208	20.1978	20.0713	19.9412	19.8071	19.6688	19.5261	19.3786	19.2261	19.0682	18.9047	18.7351	18.5591	18.3763	18.1864	17.9889	17.7834	17.5695	17.3466	17.1144	16.8723	16.62	16.3571	16.0832	15.7981	15.5019	15.1949	14.8778	14.552	14.2198	13.8845	13.5511	13.2261	12.9179
22	21.9041	21.8081	21.7116	21.6147	21.517	21.4184	21.3188	21.2178	21.1154	21.0114	20.9055	20.7975	20.6873	20.5747	20.4594	20.3413	20.2201	20.0956	19.9675	19.8357	19.6998	19.5597	19.415	19.2655	19.1109	18.951	18.7853	18.6137	18.4357	18.2511	18.0594	17.8605	17.6538	17.4391	17.2161	16.9844	16.7438	16.4941	16.2354	15.9676	15.6911	15.4066	15.1152	14.8185	14.5189	14.2199	13.9259	13.6426	13.3766
22	21.9053	21.8104	21.7152	21.6194	21.523	21.4256	21.3272	21.2276	21.1266	21.0239	20.9195	20.8131	20.7045	20.5936	20.4801	20.3638	20.2446	20.1222	19.9964	19.867	19.7338	19.5964	19.4548	19.3086	19.1576	19.0015	18.8401	18.6731	18.5002	18.3211	18.1357	17.9436	17.7445	17.5383	17.3247	17.1036	16.8749	16.6386	16.3949	16.1441	15.8867	15.6236	15.3562	15.0861	14.816	14.5488	14.2886	14.0401	13.8089
22	21.9066	21.813	21.719	21.6246	21.5295	21.4335	21.3365	21.2383	21.1387	21.0376	20.9348	20.83	20.7232	20.6141	20.5025	20.3883	20.2712	20.1511	20.0278	19.901	19.7705	19.6362	19.4978	19.3551	19.2078	19.0559	18.8989	18.7368	18.5692	18.396	18.217	18.0319	17.8407	17.6432	17.4392	17.2287	17.0119	16.7889	16.5599	16.3254	16.0862	15.8433	15.5981	15.3523	15.1083	14.869	14.6379	14.4189	14.2165
22	21.9079	21.8157	21.7232	21.6302	21.5365	21.442	21.3465	21.2498	21.1518	21.0524	20.9512	20.8483	20.7433	20.6361	20.5266	20.4146	20.2998	20.1822	20.0614	19.9374	19.8099	19.6787	19.5437	19.4047	19.2614	19.1137	18.9614	18.8043	18.6423	18.4751	18.3027	18.1249	17.9416	17.7528	17.5584	17.3586	17.1535	16.9433	16.7286	16.5098	16.2878	16.0637	15.8388	15.615	15.3944	15.1795	14.9734	14.7794	14.6012
22	21.9094	21.8187	21.7276	21.6361	21.544	21.451	21.3571	21.2621	21.1658	21.0681	20.9688	20.8677	20.7647	20.6597	20.5523	20.4426	20.3302	20.2151	20.0971	19.976	19.8516	19.7238	19.5923	19.4571	19.3179	19.1747	19.0272	18.8753	18.7189	18.5579	18.3922	18.2217	18.0463	17.8662	17.6814	17.492	17.2983	17.1007	16.8996	16.6957	16.4898	16.2831	16.0769	15.8728	15.6729	15.4795	15.295	15.1225	14.9648
22	21.911	21.8218	21.7324	21.6424	21.5519	21.4606	21.3684	21.2751	21.1806	21.0848	20.9874	20.8883	20.7874	20.6845	20.5795	20.4722	20.3624	20.2499	20.1348	20.0167	19.8955	19.7711	19.6434	19.5121	19.3772	19.2385	19.0959	18.9493	18.7987	18.6439	18.4848	18.3216	18.1542	17.9827	17.8073	17.6281	17.4455	17.2598	17.0717	16.8818	16.6909	16.5003	16.3111	16.1248	15.9434	15.7688	15.6032	15.449	15.3089
22	21.9126	21.8251	21.7373	21.6491	21.5603	21.4707	21.3803	21.2889	21.1963	21.1023	21.007	20.91	20.8113	20.7107	20.608	20.5032	20.396	20.2864	20.1742	20.0592	19.9414	19.8205	19.6966	19.5693	19.4387	19.3047	19.1671	19.0259	18.881	18.7324	18.5801	18.4242	18.2646	18.1016	17.9353	17.7659	17.5939	17.4197	17.2439	17.0671	16.8902	16.7143	16.5405	16.3704	16.2054	16.0473	15.8982	15.76	15.6348
22	21.9144	21.8286	21.7425	21.6561	21.569	21.4813	21.3928	21.3032	21.2126	21.1207	21.0275	20.9327	20.8362	20.738	20.6378	20.5356	20.4311	20.3244	20.2152	20.1035	19.989	19.8718	19.7517	19.6286	19.5024	19.373	19.2405	19.1046	18.9655	18.8231	18.6775	18.5287	18.3768	18.222	18.0646	17.9048	17.7429	17.5796	17.4153	17.2508	17.0868	16.9244	16.7647	16.609	16.4587	16.3153	16.1806	16.0562	15.9439
22	21.9162	21.8322	21.748	21.6633	21.5782	21.4924	21.4058	21.3182	21.2296	21.1398	21.0488	20.9562	20.8621	20.7663	20.6687	20.5691	20.4675	20.3637	20.2577	20.1492	20.0383	19.9247	19.8085	19.6896	19.5678	19.4432	19.3156	19.1851	19.0518	18.9155	18.7764	18.6346	18.4903	18.3435	18.1946	18.0439	17.8918	17.7387	17.5853	17.4322	17.2802	17.1302	16.9833	16.8405	16.7033	16.5729	16.4509	16.3386	16.2375
22	21.918	21.836	21.7536	21.6709	21.5877	21.5038	21.4192	21.3337	21.2473	21.1597	21.0708	20.9806	20.8889	20.7956	20.7006	20.6038	20.5051	20.4043	20.3014	20.1963	20.0889	19.9791	19.8668	19.752	19.6347	19.5148	19.3922	19.2671	19.1394	19.0092	18.8766	18.7416	18.6045	18.4655	18.3248	18.1828	18.0399	17.8966	17.7533	17.6108	17.4698	17.3312	17.1958	17.0649	16.9394	16.8206	16.7097	16.608	16.5167
22	21.92	21.8398	21.7594	21.6787	21.5975	21.5157	21.4331	21.3498	21.2655	21.1801	21.0936	21.0057	20.9165	20.8258	20.7335	20.6395	20.5437	20.4459	20.3463	20.2445	20.1407	20.0346	19.9263	19.8157	19.7028	19.5876	19.47	19.3502	19.2281	19.1038	18.9774	18.8491	18.7191	18.5876	18.4548	18.3211	18.1868	18.0526	17.9188	17.7862	17.6554	17.5271	17.4024	17.282	17.1671	17.0585	16.9576	16.8652	16.7826
22	21.922	21.8438	21.7654	21.6867	21.6076	21.5278	21.4474	21.3663	21.2842	21.2011	21.1169	21.0315	20.9448	20.8568	20.7672	20.676	20.5831	20.4885	20.3921	20.2938	20.1935	20.0912	19.9869	19.8804	19.772	19.6614	19.5487	19.4341	19.3175	19.199	19.0787	18.9569	18.8336	18.7093	18.584	18.4581	18.3322	18.2065	18.0816	17.9581	17.8367	17.718	17.6028	17.4921	17.3866	17.2873	17.1951	17.1111	17.036
22	21.924	21.8479	21.7716	21.695	21.6179	21.5403	21.4621	21.3831	21.3033	21.2226	21.1408	21.0579	20.9738	20.8884	20.8015	20.7132	20.6234	20.5319	20.4387	20.3438	20.2471	20.1486	20.0482	19.946	19.8418	19.7359	19.6281	19.5185	19.4072	19.2944	19.1801	19.0645	18.9478	18.8303	18.7121	18.5938	18.4755	18.3579	18.2413	18.1263	18.0135	17.9036	17.7972	17.6951	17.5982	17.5072	17.4229	17.3462	17.2779
22	21.9261	21.8521	21.7779	21.7034	21.6285	21.5531	21.4771	21.4004	21.3229	21.2445	21.1652	21.0848	21.0033	20.9206	20.8365	20.7511	20.6643	20.5759	20.4861	20.3946	20.3015	20.2067	20.1102	20.0121	19.9123	19.8108	19.7078	19.6032	19.4972	19.3898	19.2813	19.1717	19.0613	18.9503	18.839	18.7277	18.6168	18.5066	18.3978	18.2906	18.1858	18.0839	17.9856	17.8914	17.8022	17.7187	17.6414	17.5713	17.5089
22	21.9282	21.8564	21.7843	21.712	21.6393	21.5661	21.4923	21.418	21.3428	21.2669	21.19	21.1122	21.0333	20.9533	20.8721	20.7896	20.7058	20.6206	20.5339	20.4459	20.3563	20.2653	20.1727	20.0786	19.9831	19.8861	19.7877	19.688	19.587	19.485	19.382	19.2782	19.1738	19.069	18.9642	18.8596	18.7556	18.6525	18.5509	18.4511	18.3536	18.2591	18.1681	18.0811	17.9989	17.9221	17.8512	17.787	17.7299
22	21.9304	21.8607	21.7908	21.7207	21.6502	21.5793	21.5078	21.4358	21.3631	21.2896	21.2152	21.14	21.0637	20.9864	20.908	20.8284	20.7477	20.6656	20.5823	20.4976	20.4116	20.3242	20.2355	20.1454	20.0541	19.9614	19.8676	19.7726	19.6766	19.5797	19.4821	19.3838	19.2852	19.1864	19.0877	18.9894	18.8919	18.7954	18.7005	18.6075	18.5169	18.4291	18.3448	18.2645	18.1886	18.1179	18.0527	17.9938	17.9415
22	21.9326	21.8651	21.7975	21.7296	21.6613	21.5927	21.5236	21.4539	21.3835	21.3125	21.2407	21.168	21.0944	21.0199	20.9443	20.8677	20.7899	20.711	20.6309	20.5496	20.4671	20.3834	20.2985	20.2124	20.1251	20.0367	19.9473	19.857	19.7657	19.6738	19.5813	19.4884	19.3953	19.3022	19.2093	19.117	19.0255	18.9353	18.8466	18.7599	18.6756	18.5942	18.516	18.4417	18.3716	18.3064	18.2464	18.1922	18.1442
22	21.9348	21.8696	21.8042	21.7385	21.6726	21.6062	21.5395	21.4722	21.4043	21.3357	21.2664	21.1964	21.1254	21.0536	20.9809	20.9072	20.8325	20.7567	20.6798	20.6019	20.5228	20.4427	20.3615	20.2792	20.196	20.1118	20.0267	19.9408	19.8543	19.7671	19.6796	19.5918	19.5039	19.4162	19.3289	19.2422	19.1565	19.072	18.9892	18.9084	18.8299	18.7543	18.6818	18.613	18.5482	18.488	18.4327	18.3829	18.3387
22	21.9371	21.8741	21.8109	21.7476	21.6839	21.6199	21.5555	21.4906	21.4251	21.3591	21.2923	21.2249	21.1567	21.0876	21.0177	20.9469	20.8752	20.8025	20.7288	20.6542	20.5786	20.502	20.4244	20.346	20.2667	20.1865	20.1056	20.0241	19.942	19.8595	19.7767	19.6938	19.6109	19.5284	19.4463	19.365	19.2847	19.2057	19.1283	19.053	18.9799	18.9096	18.8424	18.7786	18.7187	18.6631	18.6121	18.5661	18.5255
22	21.9393	21.8786	21.8177	21.7567	21.6953	21.6337	21.5717	21.5092	21.4462	21.3826	21.3184	21.2536	21.188	21.1217	21.0546	20.9867	20.918	20.8483	20.7779	20.7065	20.6342	20.5611	20.4872	20.4125	20.337	20.2608	20.184	20.1067	20.0289	19.9509	19.8726	19.7944	19.7164	19.6387	19.5615	19.4853	19.41	19.3362	19.264	19.1937	19.1257	19.0603	18.9979	18.9388	18.8834	18.8319	18.7849	18.7425	18.705
22	21.9416	21.8832	21.8246	21.7659	21.7069	21.6476	21.5879	21.5278	21.4673	21.4062	21.3446	21.2824	21.2195	21.1559	21.0916	21.0266	20.9608	20.8942	20.8269	20.7587	20.6898	20.6201	20.5497	20.4786	20.4069	20.3345	20.2617	20.1884	20.1149	20.0411	19.9673	19.8935	19.82	19.747	19.6746	19.6031	19.5326	19.4636	19.3962	19.3307	19.2674	19.2066	19.1486	19.0938	19.0425	18.9949	18.9514	18.9123	18.8778
22	21.9439	21.8878	21.8315	21.7751	21.7184	21.6615	21.6042	21.5466	21.4885	21.4299	21.3709	21.3112	21.251	21.1902	21.1287	21.0665	21.0036	20.9401	20.8758	20.8108	20.7452	20.6788	20.6119	20.5443	20.4762	20.4076	20.3386	20.2693	20.1998	20.1302	20.0605	19.9911	19.922	19.8533	19.7854	19.7184	19.6525	19.588	19.525	19.464	19.405	19.3485	19.2947	19.2439	19.1964	19.1523	19.1121	19.076	19.0441
22	21.9462	21.8924	21.8384	21.7843	21.73	21.6754	21.6206	21.5654	21.5097	21.4537	21.3972	21.3401	21.2826	21.2244	21.1657	21.1063	21.0464	20.9858	20.9246	20.8627	20.8003	20.7372	20.6736	20.6096	20.545	20.4801	20.4148	20.3493	20.2836	20.218	20.1524	20.087	20.0221	19.9577	19.894	19.8312	19.7696	19.7093	19.6506	19.5937	19.5389	19.4864	19.4364	19.3893	19.3452	19.3045	19.2673	19.2339	19.2045
22	21.9485	21.897	21.8454	21.7936	21.7416	21.6894	21.637	21.5842	21.531	21.4774	21.4235	21.369	21.3141	21.2586	21.2026	21.1461	21.089	21.0313	20.9731	20.9143	20.855	20.7952	20.7349	20.6742	20.6131	20.5517	20.4901	20.4283	20.3664	20.3045	20.2428	20.1814	20.1204	20.06	20.0004	19.9417	19.8841	19.8278	19.7731	19.7201	19.6691	19.6203	19.5739	19.5302	19.4893	19.4516	19.4172	19.3863	19.3592
22	21.9508	21.9016	21.8523	21.8029	21.7532	21.7034	21.6533	21.603	21.5523	21.5012	21.4497	21.3978	21.3455	21.2927	21.2394	21.1857	21.1314	21.0766	21.0214	20.9656	20.9094	20.8528	20.7957	20.7383	20.6806	20.6226	20.5645	20.5062	20.4479	20.3898	20.3318	20.2741	20.217	20.1604	20.1046	20.0497	19.9959	19.9435	19.8925	19.8431	19.7957	19.7504	19.7073	19.6668	19.629	19.5941	19.5622	19.5337	19.5086
22	21.9531	21.9062	21.8592	21.8121	21.7649	21.7174	21.6697	21.6217	21.5735	21.5249	21.4759	21.4266	21.3769	21.3267	21.2761	21.2251	21.1736	21.1217	21.0694	21.0166	20.9634	20.9099	20.856	20.8018	20.7473	20.6927	20.6379	20.5831	20.5283	20.4737	20.4193	20.3653	20.3117	20.2588	20.2067	20.1554	20.1053	20.0564	20.0089	19.963	19.9189	19.8769	19.8369	19.7994	19.7644	19.7321	19.7027	19.6763	19.6531
22	21.9554	21.9108	21.8662	21.8214	21.7765	21.7314	21.686	21.6405	21.5947	21.5485	21.5021	21.4553	21.4081	21.3606	21.3127	21.2643	21.2156	21.1665	21.117	21.0672	21.017	20.9664	20.9156	20.8646	20.8133	20.7619	20.7104	20.6589	20.6076	20.5563	20.5054	20.4548	20.4048	20.3553	20.3066	20.2589	20.2121	20.1666	20.1225	20.0799	20.0389	19.9999	19.9629	19.9281	19.8957	19.8659	19.8387	19.8144	19.793
22	21.9577	21.9155	21.8731	21.8306	21.788	21.7453	21.7023	21.6592	21.6158	21.5721	21.5281	21.4838	21.4392	21.3943	21.349	21.3033	21.2574	21.211	21.1643	21.1173	21.07	21.0225	20.9747	20.9267	20.8785	20.8303	20.782	20.7337	20.6856	20.6377	20.59	20.5428	20.4961	20.4499	20.4046	20.3601	20.3166	20.2743	20.2333	20.1938	20.1559	20.1197	20.0855	20.0533	20.0233	19.9958	19.9707	19.9482	19.9285
22	21.96	21.92	21.88	21.8399	21.7996	21.7592	21.7186	21.6778	21.6368	21.5956	21.5541	21.5123	21.4702	21.4278	21.3851	21.3421	21.2988	21.2552	21.2113	21.1671	21.1227	21.078	21.0331	20.9881	20.943	20.8978	20.8526	20.8075	20.7625	20.7177	20.6733	20.6292	20.5857	20.5428	20.5006	20.4592	20.4189	20.3796	20.3416	20.305	20.2699	20.2364	20.2048	20.175	20.1474	20.1219	20.0988	20.0781	20.0599
22	21.9623	21.9246	21.8869	21.849	21.8111	21.773	21.7348	21.6964	21.6578	21.6189	21.5799	21.5406	21.501	21.4611	21.421	21.3806	21.34	21.299	21.2578	21.2164	21.1748	21.1329	21.091	21.0488	21.0067	20.9644	20.9223	20.8802	20.8382	20.7965	20.7552	20.7142	20.6737	20.6339	20.5947	20.5564	20.519	20.4826	20.4474	20.4136	20.3811	20.3502	20.321	20.2936	20.2681	20.2446	20.2233	20.2043	20.1875
22	21.9646	21.9292	21.8937	21.8582	21.8226	21.7868	21.7509	21.7149	21.6786	21.6422	21.6056	21.5687	21.5316	21.4943	21.4567	21.4189	21.3808	21.3425	21.304	21.2653	21.2264	21.1874	21.1482	21.1089	21.0696	21.0303	20.991	20.9519	20.9129	20.8742	20.8357	20.7977	20.7602	20.7233	20.687	20.6516	20.617	20.5834	20.5509	20.5197	20.4898	20.4613	20.4344	20.4091	20.3857	20.3641	20.3445	20.327	20.3117
22	21.9669	21.9338	21.9006	21.8673	21.834	21.8006	21.767	21.7333	21.6994	21.6654	21.6311	21.5967	21.562	21.5272	21.4921	21.4568	21.4214	21.3857	21.3498	21.3137	21.2775	21.2412	21.2048	21.1683	21.1318	21.0953	21.0589	21.0226	20.9865	20.9506	20.9151	20.8799	20.8452	20.8111	20.7777	20.7449	20.7131	20.6821	20.6522	20.6235	20.5959	20.5698	20.545	20.5219	20.5004	20.4806	20.4626	20.4465	20.4325
22	21.9692	21.9383	21.9074	21.8764	21.8454	21.8142	21.783	21.7516	21.7201	21.6884	21.6565	21.6245	21.5923	21.5599	21.5273	21.4945	21.4616	21.4285	21.3952	21.3618	21.3282	21.2946	21.2608	21.227	21.1933	21.1595	21.1259	21.0923	21.059	21.0259	20.9932	20.9608	20.9288	20.8974	20.8667	20.8366	20.8073	20.7789	20.7514	20.725	20.6998	20.6758	20.6532	20.632	20.6123	20.5942	20.5778	20.5631	20.5502
22	21.9714	21.9428	21.9142	21.8855	21.8567	21.8278	21.7989	21.7698	21.7406	21.7113	21.6818	21.6522	21.6224	21.5924	21.5623	21.532	21.5015	21.4709	21.4402	21.4094	21.3784	21.3474	21.3163	21.2852	21.2541	21.223	21.192	21.1612	21.1306	21.1002	21.0701	21.0404	21.0111	20.9823	20.9541	20.9266	20.8998	20.8738	20.8487	20.8246	20.8016	20.7797	20.759	20.7397	20.7217	20.7052	20.6903	20.6769	20.6652
22	21.9737	21.9473	21.9209	21.8945	21.868	21.8414	21.8147	21.7879	21.7611	21.734	21.7069	21.6796	21.6522	21.6247	21.597	21.5691	21.5412	21.5131	21.4849	21.4565	21.4281	21.3997	21.3712	21.3427	21.3142	21.2857	21.2574	21.2292	21.2012	21.1734	21.146	21.1188	21.0921	21.0659	21.0402	21.0151	20.9907	20.967	20.9442	20.9223	20.9013	20.8815	20.8627	20.8451	20.8288	20.8139	20.8003	20.7882	20.7776
22	21.9759	21.9518	21.9276	21.9034	21.8792	21.8549	21.8305	21.806	21.7814	21.7567	21.7319	21.707	21.6819	21.6568	21.6315	21.606	21.5805	21.5549	21.5291	21.5033	21.4774	21.4515	21.4255	21.3996	21.3737	21.3478	21.322	21.2964	21.271	21.2458	21.2208	21.1962	21.172	21.1482	21.1249	21.1022	21.0801	21.0587	21.038	21.0182	20.9993	20.9813	20.9644	20.9485	20.9338	20.9203	20.9081	20.8972	20.8876
22	21.9781	21.9562	21.9343	21.9123	21.8903	21.8683	21.8461	21.8239	21.8016	21.7792	21.7568	21.7342	21.7115	21.6886	21.6657	21.6427	21.6196	21.5964	21.5731	21.5497	21.5263	21.5029	21.4794	21.456	21.4326	21.4092	21.386	21.3629	21.3399	21.3172	21.2947	21.2726	21.2507	21.2293	21.2084	21.188	21.1681	21.1489	21.1303	21.1125	21.0956	21.0794	21.0642	21.05	21.0369	21.0248	21.0138	21.004	20.9954
22	21.9803	21.9607	21.941	21.9212	21.9015	21.8816	21.8618	21.8418	21.8218	21.8017	21.7815	21.7612	21.7408	21.7204	21.6998	21.6791	21.6584	21.6376	21.6167	21.5958	21.5748	21.5539	21.5329	21.5119	21.4909	21.4701	21.4493	21.4286	21.4081	21.3878	21.3678	21.348	21.3285	21.3094	21.2908	21.2726	21.2549	21.2378	21.2213	21.2054	21.1903	21.176	21.1625	21.1498	21.1381	21.1274	21.1176	21.109	21.1014
22	21.9825	21.9651	21.9476	21.9301	21.9125	21.8949	21.8773	21.8596	21.8418	21.824	21.8061	21.7881	21.77	21.7519	21.7337	21.7154	21.697	21.6786	21.6601	21.6416	21.623	21.6044	21.5859	21.5673	21.5488	21.5303	21.512	21.4937	21.4756	21.4577	21.44	21.4226	21.4054	21.3886	21.3721	21.3561	21.3405	21.3254	21.3109	21.297	21.2837	21.2711	21.2592	21.2481	21.2378	21.2284	21.2198	21.2122	21.2055
22	21.9847	21.9695	21.9542	21.9389	21.9236	21.9082	21.8928	21.8773	21.8618	21.8462	21.8306	21.8149	21.7991	21.7833	21.7674	21.7514	21.7354	21.7193	21.7032	21.687	21.6709	21.6547	21.6385	21.6223	21.6062	21.5901	21.5742	21.5583	21.5425	21.527	21.5116	21.4964	21.4815	21.4669	21.4526	21.4387	21.4252	21.4121	21.3995	21.3874	21.3759	21.365	21.3547	21.345	21.3361	21.328	21.3205	21.3139	21.3082
22	21.9869	21.9739	21.9608	21.9477	21.9346	21.9214	21.9082	21.895	21.8817	21.8684	21.855	21.8415	21.828	21.8145	21.8009	21.7872	21.7735	21.7598	21.746	21.7322	21.7184	21.7046	21.6908	21.677	21.6632	21.6495	21.6359	21.6223	21.6089	21.5956	21.5825	21.5696	21.5569	21.5444	21.5323	21.5204	21.5089	21.4978	21.4871	21.4768	21.467	21.4577	21.449	21.4408	21.4332	21.4263	21.42	21.4144	21.4095
22	21.9891	21.9782	21.9674	21.9564	21.9455	21.9346	21.9236	21.9126	21.9015	21.8904	21.8793	21.8681	21.8569	21.8456	21.8343	21.8229	21.8116	21.8001	21.7887	21.7772	21.7657	21.7542	21.7428	21.7313	21.7199	21.7085	21.6972	21.686	21.6748	21.6638	21.6529	21.6422	21.6317	21.6214	21.6113	21.6015	21.5919	21.5827	21.5738	21.5653	21.5572	21.5495	21.5423	21.5355	21.5293	21.5235	21.5183	21.5137	21.5096
22	21.9913	21.9826	21.9739	21.9652	21.9565	21.9477	21.9389	21.9301	21.9213	21.9124	21.9035	21.8946	21.8856	21.8766	21.8676	21.8585	21.8494	21.8403	21.8312	21.822	21.8128	21.8037	21.7945	21.7854	21.7763	21.7672	21.7582	21.7492	21.7403	21.7315	21.7229	21.7143	21.706	21.6977	21.6897	21.6819	21.6743	21.667	21.6599	21.6531	21.6467	21.6406	21.6348	21.6294	21.6244	21.6199	21.6157	21.6121	21.6088
22	21.9935	21.987	21.9804	21.9739	21.9674	21.9608	21.9542	21.9476	21.941	21.9344	21.9277	21.921	21.9143	21.9075	21.9008	21.894	21.8872	21.8803	21.8735	21.8666	21.8598	21.8529	21.8461	21.8392	21.8324	21.8256	21.8189	21.8122	21.8055	21.799	21.7925	21.7861	21.7798	21.7737	21.7677	21.7618	21.7562	21.7507	21.7454	21.7404	21.7355	21.731	21.7267	21.7227	21.7189	21.7155	21.7124	21.7097	21.7073
22	21.9957	21.9913	21.987	21.9826	21.9782	21.9739	21.9695	21.9651	21.9607	21.9563	21.9518	21.9474	21.9429	21.9384	21.9339	21.9294	21.9248	21.9203	21.9157	21.9112	21.9066	21.902	21.8975	21.8929	21.8884	21.8838	21.8794	21.8749	21.8705	21.8661	21.8618	21.8576	21.8534	21.8493	21.8453	21.8414	21.8377	21.834	21.8305	21.8271	21.8239	21.8209	21.8181	21.8154	21.8129	21.8106	21.8086	21.8068	21.8052
22	21.9978	21.9957	21.9935	21.9913	21.9891	21.9869	21.9848	21.9826	21.9803	21.9781	21.9759	21.9737	21.9715	21.9692	21.967	21.9647	21.9624	21.9602	21.9579	21.9556	21.9533	21.951	21.9488	21.9465	21.9442	21.942	21.9397	21.9375	21.9353	21.9331	21.9309	21.9288	21.9267	21.9247	21.9227	21.9208	21.9189	21.9171	21.9153	21.9136	21.912	21.9105	21.9091	21.9078	21.9065	21.9054	21.9044	21.9035	21.9027
22	22	22	22	22	22	22	22	22	22	22	22	22	22	22	22	22	22	22	22	22	22	22	22	22	22	22	22	22	22	22	22	22	22	22	22	22	22	22	22	22	22	22	22	22	22	22	22	22	22
[truncated: 61 more columns]

## Sheet: 1 - center
22	22	22	22	22	22	22	22	22	22	22	22	22	22	22	22	22	22	22	22	22	22	22	22	22	22	22	22	22	22	22	22	22	22	22	22	22	22	22	22	22	22	22	22	22	22	22	22	22	22
22	21.9986	21.9971	21.9957	21.9942	21.9928	21.9913	21.9899	21.9884	21.9869	21.9855	21.984	21.9825	21.981	21.9795	21.978	21.9765	21.975	21.9735	21.9719	21.9704	21.9689	21.9673	21.9658	21.9643	21.9627	21.9612	21.9597	21.9582	21.9567	21.9552	21.9538	21.9523	21.9509	21.9496	21.9482	21.9469	21.9456	21.9444	21.9432	21.942	21.9409	21.9399	21.9389	21.938	21.9372	21.9364	21.9357	21.9351	21.9345
22	21.9971	21.9942	21.9913	21.9884	21.9855	21.9826	21.9797	21.9768	21.9739	21.9709	21.968	21.965	21.962	21.959	21.956	21.953	21.9499	21.9469	21.9438	21.9408	21.9377	21.9346	21.9316	21.9285	21.9255	21.9224	21.9194	21.9164	21.9134	21.9104	21.9075	21.9046	21.9018	21.899	21.8963	21.8937	21.8911	21.8886	21.8862	21.8839	21.8818	21.8797	21.8777	21.8759	21.8742	21.8727	21.8713	21.87	21.8689
22	21.9957	21.9913	21.987	21.9827	21.9783	21.9739	21.9696	21.9652	21.9608	21.9564	21.9519	21.9475	21.943	21.9385	21.9339	21.9294	21.9249	21.9203	21.9157	21.9111	21.9065	21.9019	21.8973	21.8927	21.8881	21.8835	21.879	21.8744	21.8699	21.8655	21.8611	21.8568	21.8525	21.8484	21.8443	21.8403	21.8365	21.8327	21.8291	21.8257	21.8224	21.8193	21.8163	21.8136	21.811	21.8087	21.8066	21.8047	21.803
22	21.9942	21.9884	21.9827	21.9769	21.9711	21.9652	21.9594	21.9535	21.9477	21.9418	21.9358	21.9299	21.9239	21.9179	21.9119	21.9058	21.8997	21.8936	21.8875	21.8813	21.8752	21.869	21.8629	21.8567	21.8506	21.8445	21.8384	21.8323	21.8263	21.8204	21.8145	21.8087	21.803	21.7975	21.792	21.7867	21.7815	21.7765	21.7717	21.7671	21.7627	21.7585	21.7546	21.7509	21.7475	21.7444	21.7415	21.739	21.7368
22	21.9928	21.9855	21.9783	21.9711	21.9638	21.9565	21.9492	21.9419	21.9345	21.9271	21.9197	21.9123	21.9048	21.8973	21.8897	21.8821	21.8745	21.8668	21.8592	21.8515	21.8438	21.8361	21.8283	21.8206	21.8129	21.8053	21.7976	21.79	21.7825	21.7751	21.7677	21.7604	21.7533	21.7463	21.7394	21.7327	21.7263	21.72	21.7139	21.7081	21.7026	21.6973	21.6924	21.6877	21.6835	21.6795	21.676	21.6728	21.67
22	21.9913	21.9826	21.9739	21.9652	21.9565	21.9478	21.939	21.9302	21.9213	21.9125	21.9036	21.8946	21.8856	21.8765	21.8675	21.8583	21.8492	21.84	21.8308	21.8215	21.8122	21.8029	21.7936	21.7844	21.7751	21.7658	21.7566	21.7475	21.7384	21.7294	21.7206	21.7118	21.7032	21.6947	21.6864	21.6784	21.6705	21.663	21.6557	21.6486	21.6419	21.6356	21.6296	21.624	21.6188	21.6141	21.6097	21.6059	21.6025
22	21.9899	21.9797	21.9696	21.9594	21.9492	21.939	21.9287	21.9185	21.9081	21.8977	21.8873	21.8769	21.8663	21.8558	21.8451	21.8345	21.8237	21.813	21.8022	21.7914	21.7805	21.7696	21.7587	21.7479	21.737	21.7262	21.7154	21.7047	21.694	21.6835	21.673	21.6628	21.6526	21.6427	21.633	21.6235	21.6143	21.6054	21.5968	21.5886	21.5807	21.5732	21.5662	21.5596	21.5535	21.5479	21.5428	21.5382	21.5343
22	21.9884	21.9768	21.9652	21.9535	21.9419	21.9302	21.9185	21.9067	21.8948	21.883	21.871	21.859	21.847	21.8349	21.8227	21.8105	21.7982	21.7859	21.7735	21.761	21.7486	21.7361	21.7236	21.7111	21.6986	21.6862	21.6738	21.6615	21.6492	21.6371	21.6251	21.6133	21.6016	21.5902	21.579	21.5681	21.5575	21.5472	21.5373	21.5278	21.5187	21.5101	21.5019	21.4943	21.4873	21.4808	21.4749	21.4697	21.4651
22	21.9869	21.9739	21.9608	21.9477	21.9345	21.9213	21.9081	21.8948	21.8815	21.8681	21.8547	21.8411	21.8276	21.8139	21.8002	21.7864	21.7725	21.7586	21.7446	21.7305	21.7165	21.7023	21.6882	21.6741	21.66	21.6459	21.6319	21.6179	21.604	21.5903	21.5767	21.5633	21.5501	21.5371	21.5244	21.512	21.4999	21.4883	21.477	21.4662	21.4558	21.446	21.4368	21.4281	21.4201	21.4127	21.406	21.4001	21.3948
22	21.9855	21.9709	21.9564	21.9418	21.9271	21.9125	21.8977	21.883	21.8681	21.8532	21.8382	21.8232	21.808	21.7928	21.7775	21.7621	21.7466	21.7311	21.7155	21.6998	21.6841	21.6683	21.6526	21.6368	21.621	21.6052	21.5895	21.5739	21.5584	21.543	21.5278	21.5127	21.4979	21.4833	21.4691	21.4552	21.4416	21.4285	21.4158	21.4037	21.3921	21.381	21.3706	21.3609	21.3518	21.3435	21.336	21.3292	21.3233
22	21.984	21.968	21.9519	21.9358	21.9197	21.9036	21.8873	21.871	21.8547	21.8382	21.8217	21.8051	21.7884	21.7716	21.7547	21.7377	21.7206	21.7034	21.6862	21.6688	21.6515	21.634	21.6166	21.5991	21.5816	21.5642	21.5468	21.5294	21.5122	21.4951	21.4782	21.4615	21.445	21.4289	21.413	21.3975	21.3824	21.3678	21.3537	21.3402	21.3272	21.3149	21.3033	21.2924	21.2823	21.273	21.2646	21.2571	21.2505
22	21.9825	21.965	21.9475	21.9299	21.9123	21.8946	21.8769	21.859	21.8411	21.8232	21.8051	21.7869	21.7686	21.7502	21.7317	21.7131	21.6944	21.6755	21.6566	21.6376	21.6186	21.5994	21.5802	21.561	21.5418	21.5227	21.5035	21.4844	21.4655	21.4467	21.428	21.4096	21.3915	21.3736	21.3561	21.339	21.3223	21.3062	21.2906	21.2756	21.2612	21.2476	21.2347	21.2226	21.2114	21.2012	21.1918	21.1835	21.1762
22	21.981	21.962	21.943	21.9239	21.9048	21.8856	21.8663	21.847	21.8276	21.808	21.7884	21.7686	21.7487	21.7287	21.7086	21.6883	21.668	21.6475	21.6269	21.6062	21.5854	21.5645	21.5436	21.5226	21.5016	21.4807	21.4598	21.4389	21.4182	21.3976	21.3772	21.357	21.3371	21.3175	21.2983	21.2795	21.2612	21.2434	21.2262	21.2097	21.1939	21.1789	21.1647	21.1514	21.1391	21.1277	21.1174	21.1082	21.1002
22	21.9795	21.959	21.9385	21.9179	21.8973	21.8765	21.8558	21.8349	21.8139	21.7928	21.7716	21.7502	21.7287	21.7071	21.6853	21.6634	21.6413	21.6192	21.5968	21.5744	21.5519	21.5292	21.5065	21.4838	21.461	21.4382	21.4155	21.3928	21.3702	21.3478	21.3255	21.3035	21.2818	21.2604	21.2394	21.2189	21.1989	21.1795	21.1607	21.1426	21.1253	21.1088	21.0933	21.0787	21.0651	21.0527	21.0413	21.0312	21.0223
22	21.978	21.956	21.9339	21.9119	21.8897	21.8675	21.8451	21.8227	21.8002	21.7775	21.7547	21.7317	21.7086	21.6853	21.6619	21.6383	21.6145	21.5906	21.5666	21.5424	21.518	21.4936	21.4691	21.4445	21.4199	21.3952	21.3706	21.3461	21.3216	21.2973	21.2731	21.2492	21.2256	21.2024	21.1796	21.1572	21.1354	21.1143	21.0938	21.074	21.0552	21.0372	21.0202	21.0042	20.9894	20.9757	20.9634	20.9523	20.9425
22	21.9765	21.953	21.9294	21.9058	21.8821	21.8583	21.8345	21.8105	21.7864	21.7621	21.7377	21.7131	21.6883	21.6634	21.6383	21.613	21.5875	21.5619	21.536	21.51	21.4839	21.4576	21.4313	21.4048	21.3783	21.3517	21.3252	21.2987	21.2723	21.246	21.2199	21.194	21.1685	21.1433	21.1186	21.0944	21.0707	21.0477	21.0254	21.004	20.9834	20.9638	20.9453	20.9279	20.9118	20.8969	20.8833	20.8712	20.8606
22	21.975	21.9499	21.9249	21.8997	21.8745	21.8492	21.8237	21.7982	21.7725	21.7466	21.7206	21.6944	21.668	21.6413	21.6145	21.5875	21.5603	21.5329	21.5052	21.4774	21.4494	21.4213	21.393	21.3646	21.3362	21.3077	21.2791	21.2506	21.2222	21.1939	21.1658	21.1379	21.1104	21.0832	21.0564	21.0302	21.0046	20.9797	20.9556	20.9323	20.91	20.8887	20.8686	20.8497	20.8321	20.8159	20.8011	20.7879	20.7764
22	21.9735	21.9469	21.9203	21.8936	21.8668	21.84	21.813	21.7859	21.7586	21.7311	21.7034	21.6755	21.6475	21.6192	21.5906	21.5619	21.5329	21.5036	21.4742	21.4445	21.4146	21.3846	21.3544	21.324	21.2936	21.263	21.2325	21.2019	21.1714	21.141	21.1108	21.0808	21.0511	21.0219	20.993	20.9648	20.9371	20.9102	20.8841	20.8589	20.8348	20.8117	20.7899	20.7693	20.7502	20.7326	20.7166	20.7022	20.6896
22	21.9719	21.9438	21.9157	21.8875	21.8592	21.8308	21.8022	21.7735	21.7446	21.7155	21.6862	21.6566	21.6269	21.5968	21.5666	21.536	21.5052	21.4742	21.4429	21.4113	21.3795	21.3475	21.3153	21.2829	21.2504	21.2178	21.1851	21.1525	21.1198	21.0873	21.0549	21.0227	20.9908	20.9594	20.9283	20.8979	20.8681	20.8391	20.8109	20.7837	20.7576	20.7327	20.709	20.6868	20.666	20.6469	20.6295	20.6139	20.6002
22	21.9704	21.9408	21.9111	21.8813	21.8515	21.8215	21.7914	21.761	21.7305	21.6998	21.6688	21.6376	21.6062	21.5744	21.5424	21.51	21.4774	21.4445	21.4113	21.3778	21.3441	21.3101	21.2758	21.2414	21.2068	21.172	21.1372	21.1023	21.0674	21.0326	20.998	20.9635	20.9294	20.8956	20.8623	20.8296	20.7976	20.7663	20.7359	20.7066	20.6784	20.6514	20.6259	20.6018	20.5794	20.5586	20.5398	20.5229	20.508
22	21.9689	21.9377	21.9065	21.8752	21.8438	21.8122	21.7805	21.7486	21.7165	21.6841	21.6515	21.6186	21.5854	21.5519	21.518	21.4839	21.4494	21.4146	21.3795	21.3441	21.3083	21.2723	21.236	21.1994	21.1626	21.1257	21.0886	21.0515	21.0143	20.9772	20.9401	20.9033	20.8668	20.8306	20.7949	20.7598	20.7254	20.6918	20.6591	20.6275	20.5971	20.568	20.5403	20.5143	20.49	20.4676	20.4471	20.4288	20.4126
22	21.9673	21.9346	21.9019	21.869	21.8361	21.8029	21.7696	21.7361	21.7023	21.6683	21.634	21.5994	21.5645	21.5292	21.4936	21.4576	21.4213	21.3846	21.3475	21.3101	21.2723	21.2341	21.1957	21.157	21.118	21.0788	21.0394	20.9999	20.9603	20.9208	20.8813	20.842	20.803	20.7643	20.7261	20.6884	20.6515	20.6154	20.5803	20.5462	20.5135	20.4821	20.4523	20.4242	20.3979	20.3736	20.3514	20.3315	20.314
22	21.9658	21.9316	21.8973	21.8629	21.8283	21.7936	21.7587	21.7236	21.6882	21.6526	21.6166	21.5802	21.5436	21.5065	21.4691	21.4313	21.393	21.3544	21.3153	21.2758	21.236	21.1957	21.1551	21.1141	21.0728	21.0313	20.9895	20.9476	20.9056	20.8635	20.8215	20.7796	20.738	20.6966	20.6558	20.6155	20.5759	20.5372	20.4994	20.4628	20.4275	20.3937	20.3616	20.3312	20.3028	20.2765	20.2525	20.2309	20.2119
22	21.9643	21.9285	21.8927	21.8567	21.8206	21.7844	21.7479	21.7111	21.6741	21.6368	21.5991	21.561	21.5226	21.4838	21.4445	21.4048	21.3646	21.324	21.2829	21.2414	21.1994	21.157	21.1141	21.0709	21.0272	20.9833	20.9391	20.8946	20.8501	20.8054	20.7607	20.7161	20.6717	20.6276	20.584	20.5409	20.4985	20.457	20.4165	20.3771	20.3392	20.3027	20.268	20.2352	20.2045	20.1761	20.1501	20.1267	20.1061
22	21.9627	21.9255	21.8881	21.8506	21.8129	21.7751	21.737	21.6986	21.66	21.621	21.5816	21.5418	21.5016	21.461	21.4199	21.3783	21.3362	21.2936	21.2504	21.2068	21.1626	21.118	21.0728	21.0272	20.9812	20.9348	20.8881	20.841	20.7938	20.7464	20.6989	20.6515	20.6043	20.5573	20.5107	20.4646	20.4193	20.3748	20.3313	20.289	20.2482	20.209	20.1715	20.1361	20.1029	20.0721	20.044	20.0186	19.9963
22	21.9612	21.9224	21.8835	21.8445	21.8053	21.7658	21.7262	21.6862	21.6459	21.6052	21.5642	21.5227	21.4807	21.4382	21.3952	21.3517	21.3077	21.263	21.2178	21.172	21.1257	21.0788	21.0313	20.9833	20.9348	20.8859	20.8365	20.7868	20.7368	20.6866	20.6362	20.5859	20.5356	20.4856	20.4359	20.3867	20.3382	20.2905	20.2439	20.1985	20.1546	20.1123	20.072	20.0337	19.9978	19.9645	19.934	19.9065	19.8822
22	21.9597	21.9194	21.879	21.8384	21.7976	21.7566	21.7154	21.6738	21.6319	21.5895	21.5468	21.5035	21.4598	21.4155	21.3706	21.3252	21.2791	21.2325	21.1851	21.1372	21.0886	21.0394	20.9895	20.9391	20.8881	20.8365	20.7844	20.732	20.6791	20.626	20.5726	20.5192	20.4658	20.4125	20.3596	20.3071	20.2552	20.2042	20.1542	20.1055	20.0583	20.0127	19.9692	19.9279	19.889	19.8529	19.8198	19.79	19.7636
22	21.9582	21.9164	21.8744	21.8323	21.79	21.7475	21.7047	21.6615	21.6179	21.5739	21.5294	21.4844	21.4389	21.3928	21.3461	21.2987	21.2506	21.2019	21.1525	21.1023	21.0515	20.9999	20.9476	20.8946	20.841	20.7868	20.732	20.6766	20.6208	20.5646	20.5081	20.4515	20.3948	20.3381	20.2817	20.2258	20.1704	20.1158	20.0622	20.0099	19.9591	19.91	19.863	19.8184	19.7764	19.7372	19.7013	19.6688	19.6401
22	21.9567	21.9134	21.8699	21.8263	21.7825	21.7384	21.694	21.6492	21.604	21.5584	21.5122	21.4655	21.4182	21.3702	21.3216	21.2723	21.2222	21.1714	21.1198	21.0674	21.0143	20.9603	20.9056	20.8501	20.7938	20.7368	20.6791	20.6208	20.5619	20.5026	20.4428	20.3828	20.3227	20.2625	20.2025	20.1428	20.0836	20.0252	19.9678	19.9116	19.857	19.8041	19.7534	19.7051	19.6596	19.6172	19.5781	19.5428	19.5115
22	21.9552	21.9104	21.8655	21.8204	21.7751	21.7294	21.6835	21.6371	21.5903	21.543	21.4951	21.4467	21.3976	21.3478	21.2973	21.246	21.1939	21.141	21.0873	21.0326	20.9772	20.9208	20.8635	20.8054	20.7464	20.6866	20.626	20.5646	20.5026	20.44	20.3768	20.3133	20.2495	20.1856	20.1218	20.0582	19.995	19.9326	19.871	19.8107	19.7519	19.695	19.6402	19.5879	19.5386	19.4925	19.45	19.4115	19.3774
22	21.9538	21.9075	21.8611	21.8145	21.7677	21.7206	21.673	21.6251	21.5767	21.5278	21.4782	21.428	21.3772	21.3255	21.2731	21.2199	21.1658	21.1108	21.0549	20.998	20.9401	20.8813	20.8215	20.7607	20.6989	20.6362	20.5726	20.5081	20.4428	20.3768	20.3102	20.243	20.1755	20.1077	20.0398	19.972	19.9046	19.8378	19.7719	19.7071	19.6438	19.5824	19.5232	19.4666	19.4131	19.363	19.3167	19.2747	19.2373
22	21.9523	21.9046	21.8568	21.8087	21.7604	21.7118	21.6628	21.6133	21.5633	21.5127	21.4615	21.4096	21.357	21.3035	21.2492	21.194	21.1379	21.0808	21.0227	20.9635	20.9033	20.842	20.7796	20.7161	20.6515	20.5859	20.5192	20.4515	20.3828	20.3133	20.243	20.1721	20.1005	20.0286	19.9565	19.8844	19.8125	19.741	19.6704	19.6008	19.5327	19.4664	19.4024	19.3411	19.2829	19.2283	19.1778	19.1319	19.091
22	21.9509	21.9018	21.8525	21.803	21.7533	21.7032	21.6526	21.6016	21.5501	21.4979	21.445	21.3915	21.3371	21.2818	21.2256	21.1685	21.1104	21.0511	20.9908	20.9294	20.8668	20.803	20.738	20.6717	20.6043	20.5356	20.4658	20.3948	20.3227	20.2495	20.1755	20.1005	20.0249	19.9487	19.8721	19.7953	19.7186	19.6423	19.5666	19.4919	19.4185	19.347	19.2777	19.2111	19.1478	19.0883	19.0332	18.9829	18.938
22	21.9496	21.899	21.8484	21.7975	21.7463	21.6947	21.6427	21.5902	21.5371	21.4833	21.4289	21.3736	21.3175	21.2604	21.2024	21.1433	21.0832	21.0219	20.9594	20.8956	20.8306	20.7643	20.6966	20.6276	20.5573	20.4856	20.4125	20.3381	20.2625	20.1856	20.1077	20.0286	19.9487	19.868	19.7867	19.7051	19.6233	19.5417	19.4605	19.3803	19.3013	19.224	19.1489	19.0767	19.0077	18.9427	18.8823	18.8271	18.7777
22	21.9482	21.8963	21.8443	21.792	21.7394	21.6864	21.633	21.579	21.5244	21.4691	21.413	21.3561	21.2983	21.2394	21.1796	21.1186	21.0564	20.993	20.9283	20.8623	20.7949	20.7261	20.6558	20.584	20.5107	20.4359	20.3596	20.2817	20.2025	20.1218	20.0398	19.9565	19.8721	19.7867	19.7005	19.6137	19.5266	19.4394	19.3524	19.2662	19.181	19.0975	19.0162	18.9376	18.8624	18.7913	18.725	18.6642	18.6097
22	21.9469	21.8937	21.8403	21.7867	21.7327	21.6784	21.6235	21.5681	21.512	21.4552	21.3975	21.339	21.2795	21.2189	21.1572	21.0944	21.0302	20.9648	20.8979	20.8296	20.7598	20.6884	20.6155	20.5409	20.4646	20.3867	20.3071	20.2258	20.1428	20.0582	19.972	19.8844	19.7953	19.7051	19.6137	19.5215	19.4287	19.3355	19.2424	19.1497	19.0579	18.9676	18.8793	18.7937	18.7116	18.6337	18.5608	18.4937	18.4334
22	21.9456	21.8911	21.8365	21.7815	21.7263	21.6705	21.6143	21.5575	21.4999	21.4416	21.3824	21.3223	21.2612	21.1989	21.1354	21.0707	21.0046	20.9371	20.8681	20.7976	20.7254	20.6515	20.5759	20.4985	20.4193	20.3382	20.2552	20.1704	20.0836	19.995	19.9046	19.8125	19.7186	19.6233	19.5266	19.4287	19.3298	19.2303	19.1306	19.031	18.9321	18.8343	18.7385	18.6452	18.5553	18.4697	18.3893	18.3152	18.2482
22	21.9444	21.8886	21.8327	21.7765	21.72	21.663	21.6054	21.5472	21.4883	21.4285	21.3678	21.3062	21.2434	21.1795	21.1143	21.0477	20.9797	20.9102	20.8391	20.7663	20.6918	20.6154	20.5372	20.457	20.3748	20.2905	20.2042	20.1158	20.0252	19.9326	19.8378	19.741	19.6423	19.5417	19.4394	19.3355	19.2303	19.1242	19.0174	18.9104	18.8037	18.6979	18.5937	18.4919	18.3934	18.2992	18.2103	18.1281	18.0535
22	21.9432	21.8862	21.8291	21.7717	21.7139	21.6557	21.5968	21.5373	21.477	21.4158	21.3537	21.2906	21.2262	21.1607	21.0938	21.0254	20.9556	20.8841	20.8109	20.7359	20.6591	20.5803	20.4994	20.4165	20.3313	20.2439	20.1542	20.0622	19.9678	19.871	19.7719	19.6704	19.5666	19.4605	19.3524	19.2424	19.1306	19.0174	18.9031	18.7882	18.6731	18.5585	18.4452	18.3339	18.2258	18.1219	18.0235	17.9319	17.8485
22	21.942	21.8839	21.8257	21.7671	21.7081	21.6486	21.5886	21.5278	21.4662	21.4037	21.3402	21.2756	21.2097	21.1426	21.074	21.004	20.9323	20.8589	20.7837	20.7066	20.6275	20.5462	20.4628	20.3771	20.289	20.1985	20.1055	20.0099	19.9116	19.8107	19.7071	19.6008	19.4919	19.3803	19.2662	19.1497	19.031	18.9104	18.7882	18.6647	18.5407	18.4165	18.2932	18.1715	18.0527	17.9378	17.8284	17.7261	17.6324
22	21.9409	21.8818	21.8224	21.7627	21.7026	21.6419	21.5807	21.5187	21.4558	21.3921	21.3272	21.2612	21.1939	21.1253	21.0552	20.9834	20.91	20.8348	20.7576	20.6784	20.5971	20.5135	20.4275	20.3392	20.2482	20.1546	20.0583	19.9591	19.857	19.7519	19.6438	19.5327	19.4185	19.3013	19.181	19.0579	18.9321	18.8037	18.6731	18.5407	18.4069	18.2725	18.1382	18.005	17.8741	17.7469	17.625	17.5103	17.4046
22	21.9399	21.8797	21.8193	21.7585	21.6973	21.6356	21.5732	21.5101	21.446	21.381	21.3149	21.2476	21.1789	21.1088	21.0372	20.9638	20.8887	20.8117	20.7327	20.6514	20.568	20.4821	20.3937	20.3027	20.209	20.1123	20.0127	19.91	19.8041	19.695	19.5824	19.4664	19.347	19.224	19.0975	18.9676	18.8343	18.6979	18.5585	18.4165	18.2725	18.127	17.9807	17.8349	17.6906	17.5494	17.4132	17.284	17.1641
22	21.9389	21.8777	21.8163	21.7546	21.6924	21.6296	21.5662	21.5019	21.4368	21.3706	21.3033	21.2347	21.1647	21.0933	21.0202	20.9453	20.8686	20.7899	20.709	20.6259	20.5403	20.4523	20.3616	20.268	20.1715	20.072	19.9692	19.863	19.7534	19.6402	19.5232	19.4024	19.2777	19.1489	19.0162	18.8793	18.7385	18.5937	18.4452	18.2932	18.1382	17.9807	17.8216	17.6617	17.5025	17.3456	17.1929	17.0469	16.9104
22	21.938	21.8759	21.8136	21.7509	21.6877	21.624	21.5596	21.4943	21.4281	21.3609	21.2924	21.2226	21.1514	21.0787	21.0042	20.9279	20.8497	20.7693	20.6868	20.6018	20.5143	20.4242	20.3312	20.2352	20.1361	20.0337	19.9279	19.8184	19.7051	19.5879	19.4666	19.3411	19.2111	19.0767	18.9376	18.7937	18.6452	18.4919	18.3339	18.1715	18.005	17.8349	17.6617	17.4866	17.3109	17.1361	16.9646	16.799	16.6426
22	21.9372	21.8742	21.811	21.7475	21.6835	21.6188	21.5535	21.4873	21.4201	21.3518	21.2823	21.2114	21.1391	21.0651	20.9894	20.9118	20.8321	20.7502	20.666	20.5794	20.49	20.3979	20.3028	20.2045	20.1029	19.9978	19.889	19.7764	19.6596	19.5386	19.4131	19.2829	19.1478	19.0077	18.8624	18.7116	18.5553	18.3934	18.2258	18.0527	17.8741	17.6906	17.5025	17.3109	17.1168	16.9221	16.729	16.5405	16.3605
22	21.9364	21.8727	21.8087	21.7444	21.6795	21.6141	21.5479	21.4808	21.4127	21.3435	21.273	21.2012	21.1277	21.0527	20.9757	20.8969	20.8159	20.7326	20.6469	20.5586	20.4676	20.3736	20.2765	20.1761	20.0721	19.9645	19.8529	19.7372	19.6172	19.4925	19.363	19.2283	19.0883	18.9427	18.7913	18.6337	18.4697	18.2992	18.1219	17.9378	17.7469	17.5494	17.3456	17.1361	16.9221	16.7051	16.4874	16.2723	16.0639
22	21.9357	21.8713	21.8066	21.7415	21.676	21.6097	21.5428	21.4749	21.406	21.336	21.2646	21.1918	21.1174	21.0413	20.9634	20.8833	20.8011	20.7166	20.6295	20.5398	20.4471	20.3514	20.2525	20.1501	20.044	19.934	19.8198	19.7013	19.5781	19.45	19.3167	19.1778	19.0332	18.8823	18.725	18.5608	18.3893	18.2103	18.0235	17.8284	17.625	17.4132	17.1929	16.9646	16.729	16.4874	16.242	15.9959	15.7537
22	21.9351	21.87	21.8047	21.739	21.6728	21.6059	21.5382	21.4697	21.4001	21.3292	21.2571	21.1835	21.1082	21.0312	20.9523	20.8712	20.7879	20.7022	20.6139	20.5229	20.4288	20.3315	20.2309	20.1267	20.0186	19.9065	19.79	19.6688	19.5428	19.4115	19.2747	19.1319	18.9829	18.8271	18.6642	18.4937	18.3152	18.1281	17.9319	17.7261	17.5103	17.284	17.0469	16.799	16.5405	16.2723	15.9959	15.7142	15.4319
22	21.9345	21.8689	21.803	21.7368	21.67	21.6025	21.5343	21.4651	21.3948	21.3233	21.2505	21.1762	21.1002	21.0223	20.9425	20.8606	20.7764	20.6896	20.6002	20.508	20.4126	20.314	20.2119	20.1061	19.9963	19.8822	19.7636	19.6401	19.5115	19.3774	19.2373	19.091	18.938	18.7777	18.6097	18.4334	18.2482	18.0535	17.8485	17.6324	17.4046	17.1641	16.9104	16.6426	16.3605	16.0639	15.7537	15.4319	15.1024
22	21.9341	21.868	21.8016	21.7349	21.6676	21.5997	21.5309	21.4612	21.3904	21.3183	21.2449	21.1699	21.0933	21.0147	20.9342	20.8515	20.7665	20.6789	20.5885	20.4952	20.3988	20.299	20.1956	20.0884	19.977	19.8613	19.7408	19.6153	19.4845	19.3479	19.205	19.0556	18.899	18.7348	18.5622	18.3807	18.1895	17.9878	17.7747	17.5492	17.3101	17.0563	16.7865	16.4993	16.1935	15.8679	15.5219	15.156	14.7723
22	21.9337	21.8672	21.8005	21.7333	21.6656	21.5973	21.5281	21.4579	21.3867	21.3142	21.2402	21.1648	21.0876	21.0085	20.9274	20.844	20.7583	20.6699	20.5788	20.4847	20.3874	20.2866	20.1821	20.0737	19.9611	19.844	19.722	19.5948	19.462	19.3233	19.1781	19.026	18.8664	18.6988	18.5223	18.3364	18.14	17.9323	17.7121	17.4781	17.229	16.9632	16.6786	16.3734	16.045	15.691	15.3089	14.8965	14.4529
22	21.9334	21.8666	21.7996	21.7321	21.6641	21.5954	21.5259	21.4554	21.3838	21.3109	21.2366	21.1607	21.0831	21.0036	20.922	20.8381	20.7519	20.663	20.5712	20.4764	20.3784	20.2768	20.1715	20.0622	19.9486	19.8303	19.7071	19.5786	19.4443	19.3039	19.1568	19.0026	18.8406	18.6702	18.4906	18.301	18.1005	17.8878	17.6618	17.4209	17.1634	16.8873	16.5902	16.2692	15.9208	15.5409	15.1248	14.6669	14.1615
22	21.9332	21.8662	21.7989	21.7312	21.663	21.5941	21.5243	21.4536	21.3817	21.3086	21.234	21.1578	21.0799	21.0001	20.9181	20.8339	20.7473	20.6579	20.5658	20.4705	20.3719	20.2698	20.1639	20.0539	19.9396	19.8205	19.6964	19.5669	19.4315	19.2899	19.1415	18.9857	18.822	18.6495	18.4676	18.2754	18.0717	17.8553	17.6249	17.3788	17.115	16.8312	16.5243	16.191	15.8267	15.4258	14.9812	14.4837	13.9213
22	21.933	21.8659	21.7985	21.7307	21.6624	21.5933	21.5234	21.4525	21.3805	21.3072	21.2324	21.1561	21.078	20.998	20.9158	20.8314	20.7445	20.6549	20.5625	20.4669	20.368	20.2656	20.1593	20.0489	19.9341	19.8146	19.6899	19.5598	19.4238	19.2814	19.1322	18.9755	18.8106	18.637	18.4537	18.2598	18.0542	17.8356	17.6025	17.3531	17.0854	16.7966	16.4837	16.1424	15.7678	15.3531	14.8893	14.3642	13.7599
22	21.933	21.8658	21.7984	21.7305	21.6621	21.593	21.5231	21.4521	21.3801	21.3067	21.2319	21.1555	21.0773	20.9972	20.915	20.8305	20.7436	20.6539	20.5614	20.4657	20.3667	20.2642	20.1578	20.0473	19.9323	19.8126	19.6878	19.5575	19.4212	19.2786	19.1291	18.972	18.8069	18.6328	18.449	18.2546	18.0483	17.8289	17.5949	17.3445	17.0754	16.785	16.4699	16.126	15.7478	15.3282	14.8576	14.3224	13.7024
22	21.933	21.8659	21.7985	21.7307	21.6624	21.5933	21.5234	21.4525	21.3805	21.3072	21.2324	21.1561	21.078	20.998	20.9158	20.8314	20.7445	20.6549	20.5625	20.4669	20.368	20.2656	20.1593	20.0489	19.9341	19.8146	19.6899	19.5598	19.4238	19.2814	19.1322	18.9755	18.8106	18.637	18.4537	18.2598	18.0542	17.8356	17.6025	17.3531	17.0854	16.7966	16.4837	16.1424	15.7678	15.3531	14.8893	14.3642	13.7599
22	21.9332	21.8662	21.7989	21.7312	21.663	21.5941	21.5243	21.4536	21.3817	21.3086	21.234	21.1578	21.0799	21.0001	20.9181	20.8339	20.7473	20.6579	20.5658	20.4705	20.3719	20.2698	20.1639	20.0539	19.9396	19.8205	19.6964	19.5669	19.4315	19.2899	19.1415	18.9857	18.822	18.6495	18.4676	18.2754	18.0717	17.8553	17.6249	17.3788	17.115	16.8312	16.5243	16.191	15.8267	15.4258	14.9812	14.4837	13.9213
22	21.9334	21.8666	21.7996	21.7321	21.6641	21.5954	21.5259	21.4554	21.3838	21.3109	21.2366	21.1607	21.0831	21.0036	20.922	20.8381	20.7519	20.663	20.5712	20.4764	20.3784	20.2768	20.1715	20.0622	19.9486	19.8303	19.7071	19.5786	19.4443	19.3039	19.1568	19.0026	18.8406	18.6702	18.4906	18.301	18.1005	17.8878	17.6618	17.4209	17.1634	16.8873	16.5902	16.2692	15.9208	15.5409	15.1248	14.6669	14.1615
22	21.9337	21.8672	21.8005	21.7333	21.6656	21.5973	21.5281	21.4579	21.3867	21.3142	21.2402	21.1648	21.0876	21.0085	20.9274	20.844	20.7583	20.6699	20.5788	20.4847	20.3874	20.2866	20.1821	20.0737	19.9611	19.844	19.722	19.5948	19.462	19.3233	19.1781	19.026	18.8664	18.6988	18.5223	18.3364	18.14	17.9323	17.7121	17.4781	17.229	16.9632	16.6786	16.3734	16.045	15.691	15.3089	14.8965	14.4529
22	21.9341	21.868	21.8016	21.7349	21.6676	21.5997	21.5309	21.4612	21.3904	21.3183	21.2449	21.1699	21.0933	21.0147	20.9342	20.8515	20.7665	20.6789	20.5885	20.4952	20.3988	20.299	20.1956	20.0884	19.977	19.8613	19.7408	19.6153	19.4845	19.3479	19.205	19.0556	18.899	18.7348	18.5622	18.3807	18.1895	17.9878	17.7747	17.5492	17.3101	17.0563	16.7865	16.4993	16.1935	15.8679	15.5219	15.156	14.7723
22	21.9345	21.8689	21.803	21.7368	21.67	21.6025	21.5343	21.4651	21.3948	21.3233	21.2505	21.1762	21.1002	21.0223	20.9425	20.8606	20.7764	20.6896	20.6002	20.508	20.4126	20.314	20.2119	20.1061	19.9963	19.8822	19.7636	19.6401	19.5115	19.3774	19.2373	19.091	18.938	18.7777	18.6097	18.4334	18.2482	18.0535	17.8485	17.6324	17.4046	17.1641	16.9104	16.6426	16.3605	16.0639	15.7537	15.4319	15.1024
22	21.9351	21.87	21.8047	21.739	21.6728	21.6059	21.5382	21.4697	21.4001	21.3292	21.2571	21.1835	21.1082	21.0312	20.9523	20.8712	20.7879	20.7022	20.6139	20.5229	20.4288	20.3315	20.2309	20.1267	20.0186	19.9065	19.79	19.6688	19.5428	19.4115	19.2747	19.1319	18.9829	18.8271	18.6642	18.4937	18.3152	18.1281	17.9319	17.7261	17.5103	17.284	17.0469	16.799	16.5405	16.2723	15.9959	15.7142	15.4319
22	21.9357	21.8713	21.8066	21.7415	21.676	21.6097	21.5428	21.4749	21.406	21.336	21.2646	21.1918	21.1174	21.0413	20.9634	20.8833	20.8011	20.7166	20.6295	20.5398	20.4471	20.3514	20.2525	20.1501	20.044	19.934	19.8198	19.7013	19.5781	19.45	19.3167	19.1778	19.0332	18.8823	18.725	18.5608	18.3893	18.2103	18.0235	17.8284	17.625	17.4132	17.1929	16.9646	16.729	16.4874	16.242	15.9959	15.7537
22	21.9364	21.8727	21.8087	21.7444	21.6795	21.6141	21.5479	21.4808	21.4127	21.3435	21.273	21.2012	21.1277	21.0527	20.9757	20.8969	20.8159	20.7326	20.6469	20.5586	20.4676	20.3736	20.2765	20.1761	20.0721	19.9645	19.8529	19.7372	19.6172	19.4925	19.363	19.2283	19.0883	18.9427	18.7913	18.6337	18.4697	18.2992	18.1219	17.9378	17.7469	17.5494	17.3456	17.1361	16.9221	16.7051	16.4874	16.2723	16.0639
22	21.9372	21.8742	21.811	21.7475	21.6835	21.6188	21.5535	21.4873	21.4201	21.3518	21.2823	21.2114	21.1391	21.0651	20.9894	20.9118	20.8321	20.7502	20.666	20.5794	20.49	20.3979	20.3028	20.2045	20.1029	19.9978	19.889	19.7764	19.6596	19.5386	19.4131	19.2829	19.1478	19.0077	18.8624	18.7116	18.5553	18.3934	18.2258	18.0527	17.8741	17.6906	17.5025	17.3109	17.1168	16.9221	16.729	16.5405	16.3605
22	21.938	21.8759	21.8136	21.7509	21.6877	21.624	21.5596	21.4943	21.4281	21.3609	21.2924	21.2226	21.1514	21.0787	21.0042	20.9279	20.8497	20.7693	20.6868	20.6018	20.5143	20.4242	20.3312	20.2352	20.1361	20.0337	19.9279	19.8184	19.7051	19.5879	19.4666	19.3411	19.2111	19.0767	18.9376	18.7937	18.6452	18.4919	18.3339	18.1715	18.005	17.8349	17.6617	17.4866	17.3109	17.1361	16.9646	16.799	16.6426
22	21.9389	21.8777	21.8163	21.7546	21.6924	21.6296	21.5662	21.5019	21.4368	21.3706	21.3033	21.2347	21.1647	21.0933	21.0202	20.9453	20.8686	20.7899	20.709	20.6259	20.5403	20.4523	20.3616	20.268	20.1715	20.072	19.9692	19.863	19.7534	19.6402	19.5232	19.4024	19.2777	19.1489	19.0162	18.8793	18.7385	18.5937	18.4452	18.2932	18.1382	17.9807	17.8216	17.6617	17.5025	17.3456	17.1929	17.0469	16.9104
22	21.9399	21.8797	21.8193	21.7585	21.6973	21.6356	21.5732	21.5101	21.446	21.381	21.3149	21.2476	21.1789	21.1088	21.0372	20.9638	20.8887	20.8117	20.7327	20.6514	20.568	20.4821	20.3937	20.3027	20.209	20.1123	20.0127	19.91	19.8041	19.695	19.5824	19.4664	19.347	19.224	19.0975	18.9676	18.8343	18.6979	18.5585	18.4165	18.2725	18.127	17.9807	17.8349	17.6906	17.5494	17.4132	17.284	17.1641
22	21.9409	21.8818	21.8224	21.7627	21.7026	21.6419	21.5807	21.5187	21.4558	21.3921	21.3272	21.2612	21.1939	21.1253	21.0552	20.9834	20.91	20.8348	20.7576	20.6784	20.5971	20.5135	20.4275	20.3392	20.2482	20.1546	20.0583	19.9591	19.857	19.7519	19.6438	19.5327	19.4185	19.3013	19.181	19.0579	18.9321	18.8037	18.6731	18.5407	18.4069	18.2725	18.1382	18.005	17.8741	17.7469	17.625	17.5103	17.4046
22	21.942	21.8839	21.8257	21.7671	21.7081	21.6486	21.5886	21.5278	21.4662	21.4037	21.3402	21.2756	21.2097	21.1426	21.074	21.004	20.9323	20.8589	20.7837	20.7066	20.6275	20.5462	20.4628	20.3771	20.289	20.1985	20.1055	20.0099	19.9116	19.8107	19.7071	19.6008	19.4919	19.3803	19.2662	19.1497	19.031	18.9104	18.7882	18.6647	18.5407	18.4165	18.2932	18.1715	18.0527	17.9378	17.8284	17.7261	17.6324
22	21.9432	21.8862	21.8291	21.7717	21.7139	21.6557	21.5968	21.5373	21.477	21.4158	21.3537	21.2906	21.2262	21.1607	21.0938	21.0254	20.9556	20.8841	20.8109	20.7359	20.6591	20.5803	20.4994	20.4165	20.3313	20.2439	20.1542	20.0622	19.9678	19.871	19.7719	19.6704	19.5666	19.4605	19.3524	19.2424	19.1306	19.0174	18.9031	18.7882	18.6731	18.5585	18.4452	18.3339	18.2258	18.1219	18.0235	17.9319	17.8485
22	21.9444	21.8886	21.8327	21.7765	21.72	21.663	21.6054	21.5472	21.4883	21.4285	21.3678	21.3062	21.2434	21.1795	21.1143	21.0477	20.9797	20.9102	20.8391	20.7663	20.6918	20.6154	20.5372	20.457	20.3748	20.2905	20.2042	20.1158	20.0252	19.9326	19.8378	19.741	19.6423	19.5417	19.4394	19.3355	19.2303	19.1242	19.0174	18.9104	18.8037	18.6979	18.5937	18.4919	18.3934	18.2992	18.2103	18.1281	18.0535
22	21.9456	21.8911	21.8365	21.7815	21.7263	21.6705	21.6143	21.5575	21.4999	21.4416	21.3824	21.3223	21.2612	21.1989	21.1354	21.0707	21.0046	20.9371	20.8681	20.7976	20.7254	20.6515	20.5759	20.4985	20.4193	20.3382	20.2552	20.1704	20.0836	19.995	19.9046	19.8125	19.7186	19.6233	19.5266	19.4287	19.3298	19.2303	19.1306	19.031	18.9321	18.8343	18.7385	18.6452	18.5553	18.4697	18.3893	18.3152	18.2482
22	21.9469	21.8937	21.8403	21.7867	21.7327	21.6784	21.6235	21.5681	21.512	21.4552	21.3975	21.339	21.2795	21.2189	21.1572	21.0944	21.0302	20.9648	20.8979	20.8296	20.7598	20.6884	20.6155	20.5409	20.4646	20.3867	20.3071	20.2258	20.1428	20.0582	19.972	19.8844	19.7953	19.7051	19.6137	19.5215	19.4287	19.3355	19.2424	19.1497	19.0579	18.9676	18.8793	18.7937	18.7116	18.6337	18.5608	18.4937	18.4334
22	21.9482	21.8963	21.8443	21.792	21.7394	21.6864	21.633	21.579	21.5244	21.4691	21.413	21.3561	21.2983	21.2394	21.1796	21.1186	21.0564	20.993	20.9283	20.8623	20.7949	20.7261	20.6558	20.584	20.5107	20.4359	20.3596	20.2817	20.2025	20.1218	20.0398	19.9565	19.8721	19.7867	19.7005	19.6137	19.5266	19.4394	19.3524	19.2662	19.181	19.0975	19.0162	18.9376	18.8624	18.7913	18.725	18.6642	18.6097
22	21.9496	21.899	21.8484	21.7975	21.7463	21.6947	21.6427	21.5902	21.5371	21.4833	21.4289	21.3736	21.3175	21.2604	21.2024	21.1433	21.0832	21.0219	20.9594	20.8956	20.8306	20.7643	20.6966	20.6276	20.5573	20.4856	20.4125	20.3381	20.2625	20.1856	20.1077	20.0286	19.9487	19.868	19.7867	19.7051	19.6233	19.5417	19.4605	19.3803	19.3013	19.224	19.1489	19.0767	19.0077	18.9427	18.8823	18.8271	18.7777
22	21.9509	21.9018	21.8525	21.803	21.7533	21.7032	21.6526	21.6016	21.5501	21.4979	21.445	21.3915	21.3371	21.2818	21.2256	21.1685	21.1104	21.0511	20.9908	20.9294	20.8668	20.803	20.738	20.6717	20.6043	20.5356	20.4658	20.3948	20.3227	20.2495	20.1755	20.1005	20.0249	19.9487	19.8721	19.7953	19.7186	19.6423	19.5666	19.4919	19.4185	19.347	19.2777	19.2111	19.1478	19.0883	19.0332	18.9829	18.938
22	21.9523	21.9046	21.8568	21.8087	21.7604	21.7118	21.6628	21.6133	21.5633	21.5127	21.4615	21.4096	21.357	21.3035	21.2492	21.194	21.1379	21.0808	21.0227	20.9635	20.9033	20.842	20.7796	20.7161	20.6515	20.5859	20.5192	20.4515	20.3828	20.3133	20.243	20.1721	20.1005	20.0286	19.9565	19.8844	19.8125	19.741	19.6704	19.6008	19.5327	19.4664	19.4024	19.3411	19.2829	19.2283	19.1778	19.1319	19.091
22	21.9538	21.9075	21.8611	21.8145	21.7677	21.7206	21.673	21.6251	21.5767	21.5278	21.4782	21.428	21.3772	21.3255	21.2731	21.2199	21.1658	21.1108	21.0549	20.998	20.9401	20.8813	20.8215	20.7607	20.6989	20.6362	20.5726	20.5081	20.4428	20.3768	20.3102	20.243	20.1755	20.1077	20.0398	19.972	19.9046	19.8378	19.7719	19.7071	19.6438	19.5824	19.5232	19.4666	19.4131	19.363	19.3167	19.2747	19.2373
22	21.9552	21.9104	21.8655	21.8204	21.7751	21.7294	21.6835	21.6371	21.5903	21.543	21.4951	21.4467	21.3976	21.3478	21.2973	21.246	21.1939	21.141	21.0873	21.0326	20.9772	20.9208	20.8635	20.8054	20.7464	20.6866	20.626	20.5646	20.5026	20.44	20.3768	20.3133	20.2495	20.1856	20.1218	20.0582	19.995	19.9326	19.871	19.8107	19.7519	19.695	19.6402	19.5879	19.5386	19.4925	19.45	19.4115	19.3774
22	21.9567	21.9134	21.8699	21.8263	21.7825	21.7384	21.694	21.6492	21.604	21.5584	21.5122	21.4655	21.4182	21.3702	21.3216	21.2723	21.2222	21.1714	21.1198	21.0674	21.0143	20.9603	20.9056	20.8501	20.7938	20.7368	20.6791	20.6208	20.5619	20.5026	20.4428	20.3828	20.3227	20.2625	20.2025	20.1428	20.0836	20.0252	19.9678	19.9116	19.857	19.8041	19.7534	19.7051	19.6596	19.6172	19.5781	19.5428	19.5115
22	21.9582	21.9164	21.8744	21.8323	21.79	21.7475	21.7047	21.6615	21.6179	21.5739	21.5294	21.4844	21.4389	21.3928	21.3461	21.2987	21.2506	21.2019	21.1525	21.1023	21.0515	20.9999	20.9476	20.8946	20.841	20.7868	20.732	20.6766	20.6208	20.5646	20.5081	20.4515	20.3948	20.3381	20.2817	20.2258	20.1704	20.1158	20.0622	20.0099	19.9591	19.91	19.863	19.8184	19.7764	19.7372	19.7013	19.6688	19.6401
22	21.9597	21.9194	21.879	21.8384	21.7976	21.7566	21.7154	21.6738	21.6319	21.5895	21.5468	21.5035	21.4598	21.4155	21.3706	21.3252	21.2791	21.2325	21.1851	21.1372	21.0886	21.0394	20.9895	20.9391	20.8881	20.8365	20.7844	20.732	20.6791	20.626	20.5726	20.5192	20.4658	20.4125	20.3596	20.3071	20.2552	20.2042	20.1542	20.1055	20.0583	20.0127	19.9692	19.9279	19.889	19.8529	19.8198	19.79	19.7636
22	21.9612	21.9224	21.8835	21.8445	21.8053	21.7658	21.7262	21.6862	21.6459	21.6052	21.5642	21.5227	21.4807	21.4382	21.3952	21.3517	21.3077	21.263	21.2178	21.172	21.1257	21.0788	21.0313	20.9833	20.9348	20.8859	20.8365	20.7868	20.7368	20.6866	20.6362	20.5859	20.5356	20.4856	20.4359	20.3867	20.3382	20.2905	20.2439	20.1985	20.1546	20.1123	20.072	20.0337	19.9978	19.9645	19.934	19.9065	19.8822
22	21.9627	21.9255	21.8881	21.8506	21.8129	21.7751	21.737	21.6986	21.66	21.621	21.5816	21.5418	21.5016	21.461	21.4199	21.3783	21.3362	21.2936	21.2504	21.2068	21.1626	21.118	21.0728	21.0272	20.9812	20.9348	20.8881	20.841	20.7938	20.7464	20.6989	20.6515	20.6043	20.5573	20.5107	20.4646	20.4193	20.3748	20.3313	20.289	20.2482	20.209	20.1715	20.1361	20.1029	20.0721	20.044	20.0186	19.9963
22	21.9643	21.9285	21.8927	21.8567	21.8206	21.7844	21.7479	21.7111	21.6741	21.6368	21.5991	21.561	21.5226	21.4838	21.4445	21.4048	21.3646	21.324	21.2829	21.2414	21.1994	21.157	21.1141	21.0709	21.0272	20.9833	20.9391	20.8946	20.8501	20.8054	20.7607	20.7161	20.6717	20.6276	20.584	20.5409	20.4985	20.457	20.4165	20.3771	20.3392	20.3027	20.268	20.2352	20.2045	20.1761	20.1501	20.1267	20.1061
22	21.9658	21.9316	21.8973	21.8629	21.8283	21.7936	21.7587	21.7236	21.6882	21.6526	21.6166	21.5802	21.5436	21.5065	21.4691	21.4313	21.393	21.3544	21.3153	21.2758	21.236	21.1957	21.1551	21.1141	21.0728	21.0313	20.9895	20.9476	20.9056	20.8635	20.8215	20.7796	20.738	20.6966	20.6558	20.6155	20.5759	20.5372	20.4994	20.4628	20.4275	20.3937	20.3616	20.3312	20.3028	20.2765	20.2525	20.2309	20.2119
22	21.9673	21.9346	21.9019	21.869	21.8361	21.8029	21.7696	21.7361	21.7023	21.6683	21.634	21.5994	21.5645	21.5292	21.4936	21.4576	21.4213	21.3846	21.3475	21.3101	21.2723	21.2341	21.1957	21.157	21.118	21.0788	21.0394	20.9999	20.9603	20.9208	20.8813	20.842	20.803	20.7643	20.7261	20.6884	20.6515	20.6154	20.5803	20.5462	20.5135	20.4821	20.4523	20.4242	20.3979	20.3736	20.3514	20.3315	20.314
22	21.9689	21.9377	21.9065	21.8752	21.8438	21.8122	21.7805	21.7486	21.7165	21.6841	21.6515	21.6186	21.5854	21.5519	21.518	21.4839	21.4494	21.4146	21.3795	21.3441	21.3083	21.2723	21.236	21.1994	21.1626	21.1257	21.0886	21.0515	21.0143	20.9772	20.9401	20.9033	20.8668	20.8306	20.7949	20.7598	20.7254	20.6918	20.6591	20.6275	20.5971	20.568	20.5403	20.5143	20.49	20.4676	20.4471	20.4288	20.4126
22	21.9704	21.9408	21.9111	21.8813	21.8515	21.8215	21.7914	21.761	21.7305	21.6998	21.6688	21.6376	21.6062	21.5744	21.5424	21.51	21.4774	21.4445	21.4113	21.3778	21.3441	21.3101	21.2758	21.2414	21.2068	21.172	21.1372	21.1023	21.0674	21.0326	20.998	20.9635	20.9294	20.8956	20.8623	20.8296	20.7976	20.7663	20.7359	20.7066	20.6784	20.6514	20.6259	20.6018	20.5794	20.5586	20.5398	20.5229	20.508
22	21.9719	21.9438	21.9157	21.8875	21.8592	21.8308	21.8022	21.7735	21.7446	21.7155	21.6862	21.6566	21.6269	21.5968	21.5666	21.536	21.5052	21.4742	21.4429	21.4113	21.3795	21.3475	21.3153	21.2829	21.2504	21.2178	21.1851	21.1525	21.1198	21.0873	21.0549	21.0227	20.9908	20.9594	20.9283	20.8979	20.8681	20.8391	20.8109	20.7837	20.7576	20.7327	20.709	20.6868	20.666	20.6469	20.6295	20.6139	20.6002
22	21.9735	21.9469	21.9203	21.8936	21.8668	21.84	21.813	21.7859	21.7586	21.7311	21.7034	21.6755	21.6475	21.6192	21.5906	21.5619	21.5329	21.5036	21.4742	21.4445	21.4146	21.3846	21.3544	21.324	21.2936	21.263	21.2325	21.2019	21.1714	21.141	21.1108	21.0808	21.0511	21.0219	20.993	20.9648	20.9371	20.9102	20.8841	20.8589	20.8348	20.8117	20.7899	20.7693	20.7502	20.7326	20.7166	20.7022	20.6896
22	21.975	21.9499	21.9249	21.8997	21.8745	21.8492	21.8237	21.7982	21.7725	21.7466	21.7206	21.6944	21.668	21.6413	21.6145	21.5875	21.5603	21.5329	21.5052	21.4774	21.4494	21.4213	21.393	21.3646	21.3362	21.3077	21.2791	21.2506	21.2222	21.1939	21.1658	21.1379	21.1104	21.0832	21.0564	21.0302	21.0046	20.9797	20.9556	20.9323	20.91	20.8887	20.8686	20.8497	20.8321	20.8159	20.8011	20.7879	20.7764
22	21.9765	21.953	21.9294	21.9058	21.8821	21.8583	21.8345	21.8105	21.7864	21.7621	21.7377	21.7131	21.6883	21.6634	21.6383	21.613	21.5875	21.5619	21.536	21.51	21.4839	21.4576	21.4313	21.4048	21.3783	21.3517	21.3252	21.2987	21.2723	21.246	21.2199	21.194	21.1685	21.1433	21.1186	21.0944	21.0707	21.0477	21.0254	21.004	20.9834	20.9638	20.9453	20.9279	20.9118	20.8969	20.8833	20.8712	20.8606
22	21.978	21.956	21.9339	21.9119	21.8897	21.8675	21.8451	21.8227	21.8002	21.7775	21.7547	21.7317	21.7086	21.6853	21.6619	21.6383	21.6145	21.5906	21.5666	21.5424	21.518	21.4936	21.4691	21.4445	21.4199	21.3952	21.3706	21.3461	21.3216	21.2973	21.2731	21.2492	21.2256	21.2024	21.1796	21.1572	21.1354	21.1143	21.0938	21.074	21.0552	21.0372	21.0202	21.0042	20.9894	20.9757	20.9634	20.9523	20.9425
22	21.9795	21.959	21.9385	21.9179	21.8973	21.8765	21.8558	21.8349	21.8139	21.7928	21.7716	21.7502	21.7287	21.7071	21.6853	21.6634	21.6413	21.6192	21.5968	21.5744	21.5519	21.5292	21.5065	21.4838	21.461	21.4382	21.4155	21.3928	21.3702	21.3478	21.3255	21.3035	21.2818	21.2604	21.2394	21.2189	21.1989	21.1795	21.1607	21.1426	21.1253	21.1088	21.0933	21.0787	21.0651	21.0527	21.0413	21.0312	21.0223
22	21.981	21.962	21.943	21.9239	21.9048	21.8856	21.8663	21.847	21.8276	21.808	21.7884	21.7686	21.7487	21.7287	21.7086	21.6883	21.668	21.6475	21.6269	21.6062	21.5854	21.5645	21.5436	21.5226	21.5016	21.4807	21.4598	21.4389	21.4182	21.3976	21.3772	21.357	21.3371	21.3175	21.2983	21.2795	21.2612	21.2434	21.2262	21.2097	21.1939	21.1789	21.1647	21.1514	21.1391	21.1277	21.1174	21.1082	21.1002
22	21.9825	21.965	21.9475	21.9299	21.9123	21.8946	21.8769	21.859	21.8411	21.8232	21.8051	21.7869	21.7686	21.7502	21.7317	21.7131	21.6944	21.6755	21.6566	21.6376	21.6186	21.5994	21.5802	21.561	21.5418	21.5227	21.5035	21.4844	21.4655	21.4467	21.428	21.4096	21.3915	21.3736	21.3561	21.339	21.3223	21.3062	21.2906	21.2756	21.2612	21.2476	21.2347	21.2226	21.2114	21.2012	21.1918	21.1835	21.1762
22	21.984	21.968	21.9519	21.9358	21.9197	21.9036	21.8873	21.871	21.8547	21.8382	21.8217	21.8051	21.7884	21.7716	21.7547	21.7377	21.7206	21.7034	21.6862	21.6688	21.6515	21.634	21.6166	21.5991	21.5816	21.5642	21.5468	21.5294	21.5122	21.4951	21.4782	21.4615	21.445	21.4289	21.413	21.3975	21.3824	21.3678	21.3537	21.3402	21.3272	21.3149	21.3033	21.2924	21.2823	21.273	21.2646	21.2571	21.2505
22	21.9855	21.9709	21.9564	21.9418	21.9271	21.9125	21.8977	21.883	21.8681	21.8532	21.8382	21.8232	21.808	21.7928	21.7775	21.7621	21.7466	21.7311	21.7155	21.6998	21.6841	21.6683	21.6526	21.6368	21.621	21.6052	21.5895	21.5739	21.5584	21.543	21.5278	21.5127	21.4979	21.4833	21.4691	21.4552	21.4416	21.4285	21.4158	21.4037	21.3921	21.381	21.3706	21.3609	21.3518	21.3435	21.336	21.3292	21.3233
22	21.9869	21.9739	21.9608	21.9477	21.9345	21.9213	21.9081	21.8948	21.8815	21.8681	21.8547	21.8411	21.8276	21.8139	21.8002	21.7864	21.7725	21.7586	21.7446	21.7305	21.7165	21.7023	21.6882	21.6741	21.66	21.6459	21.6319	21.6179	21.604	21.5903	21.5767	21.5633	21.5501	21.5371	21.5244	21.512	21.4999	21.4883	21.477	21.4662	21.4558	21.446	21.4368	21.4281	21.4201	21.4127	21.406	21.4001	21.3948
22	21.9884	21.9768	21.9652	21.9535	21.9419	21.9302	21.9185	21.9067	21.8948	21.883	21.871	21.859	21.847	21.8349	21.8227	21.8105	21.7982	21.7859	21.7735	21.761	21.7486	21.7361	21.7236	21.7111	21.6986	21.6862	21.6738	21.6615	21.6492	21.6371	21.6251	21.6133	21.6016	21.5902	21.579	21.5681	21.5575	21.5472	21.5373	21.5278	21.5187	21.5101	21.5019	21.4943	21.4873	21.4808	21.4749	21.4697	21.4651
22	21.9899	21.9797	21.9696	21.9594	21.9492	21.939	21.9287	21.9185	21.9081	21.8977	21.8873	21.8769	21.8663	21.8558	21.8451	21.8345	21.8237	21.813	21.8022	21.7914	21.7805	21.7696	21.7587	21.7479	21.737	21.7262	21.7154	21.7047	21.694	21.6835	21.673	21.6628	21.6526	21.6427	21.633	21.6235	21.6143	21.6054	21.5968	21.5886	21.5807	21.5732	21.5662	21.5596	21.5535	21.5479	21.5428	21.5382	21.5343
22	21.9913	21.9826	21.9739	21.9652	21.9565	21.9478	21.939	21.9302	21.9213	21.9125	21.9036	21.8946	21.8856	21.8765	21.8675	21.8583	21.8492	21.84	21.8308	21.8215	21.8122	21.8029	21.7936	21.7844	21.7751	21.7658	21.7566	21.7475	21.7384	21.7294	21.7206	21.7118	21.7032	21.6947	21.6864	21.6784	21.6705	21.663	21.6557	21.6486	21.6419	21.6356	21.6296	21.624	21.6188	21.6141	21.6097	21.6059	21.6025
22	21.9928	21.9855	21.9783	21.9711	21.9638	21.9565	21.9492	21.9419	21.9345	21.9271	21.9197	21.9123	21.9048	21.8973	21.8897	21.8821	21.8745	21.8668	21.8592	21.8515	21.8438	21.8361	21.8283	21.8206	21.8129	21.8053	21.7976	21.79	21.7825	21.7751	21.7677	21.7604	21.7533	21.7463	21.7394	21.7327	21.7263	21.72	21.7139	21.7081	21.7026	21.6973	21.6924	21.6877	21.6835	21.6795	21.676	21.6728	21.67
22	21.9942	21.9884	21.9827	21.9769	21.9711	21.9652	21.9594	21.9535	21.9477	21.9418	21.9358	21.9299	21.9239	21.9179	21.9119	21.9058	21.8997	21.8936	21.8875	21.8813	21.8752	21.869	21.8629	21.8567	21.8506	21.8445	21.8384	21.8323	21.8263	21.8204	21.8145	21.8087	21.803	21.7975	21.792	21.7867	21.7815	21.7765	21.7717	21.7671	21.7627	21.7585	21.7546	21.7509	21.7475	21.7444	21.7415	21.739	21.7368
22	21.9957	21.9913	21.987	21.9827	21.9783	21.9739	21.9696	21.9652	21.9608	21.9564	21.9519	21.9475	21.943	21.9385	21.9339	21.9294	21.9249	21.9203	21.9157	21.9111	21.9065	21.9019	21.8973	21.8927	21.8881	21.8835	21.879	21.8744	21.8699	21.8655	21.8611	21.8568	21.8525	21.8484	21.8443	21.8403	21.8365	21.8327	21.8291	21.8257	21.8224	21.8193	21.8163	21.8136	21.811	21.8087	21.8066	21.8047	21.803
22	21.9971	21.9942	21.9913	21.9884	21.9855	21.9826	21.9797	21.9768	21.9739	21.9709	21.968	21.965	21.962	21.959	21.956	21.953	21.9499	21.9469	21.9438	21.9408	21.9377	21.9346	21.9316	21.9285	21.9255	21.9224	21.9194	21.9164	21.9134	21.9104	21.9075	21.9046	21.9018	21.899	21.8963	21.8937	21.8911	21.8886	21.8862	21.8839	21.8818	21.8797	21.8777	21.8759	21.8742	21.8727	21.8713	21.87	21.8689
22	21.9986	21.9971	21.9957	21.9942	21.9928	21.9913	21.9899	21.9884	21.9869	21.9855	21.984	21.9825	21.981	21.9795	21.978	21.9765	21.975	21.9735	21.9719	21.9704	21.9689	21.9673	21.9658	21.9643	21.9627	21.9612	21.9597	21.9582	21.9567	21.9552	21.9538	21.9523	21.9509	21.9496	21.9482	21.9469	21.9456	21.9444	21.9432	21.942	21.9409	21.9399	21.9389	21.938	21.9372	21.9364	21.9357	21.9351	21.9345
22	22	22	22	22	22	22	22	22	22	22	22	22	22	22	22	22	22	22	22	22	22	22	22	22	22	22	22	22	22	22	22	22	22	22	22	22	22	22	22	22	22	22	22	22	22	22	22	22	22
[truncated: 61 more columns]
